# Supplementary material for: (E)-1-(2,4-Dinitro­phen­yl)-2-[1-(2-nitro­phen­yl)ethyl­idene]hydrazine
Source: Acta Crystallogr Sect E Struct Rep Online. 2011 Oct 29;67(Pt 11):o3084–5. doi: 10.1107/S1600536811042620 (PMC3247472; doi:10.1107/S1600536811042620)
Supplement: Supplementary file 2 [file e-67-o3084-Isup2.hkl]

# 
# h,k,l, Fc-squared, Fo-squared, sigma(Fo-squared) and status flag 
# 
data_I
_shelx_title ' lf2m in P2(1)/n (100K)      New: P21/c' 
_shelx_refln_list_code          4 
_shelx_F_calc_maximum      272.68 
_exptl_crystal_F_000       712.00 
_reflns_d_resolution_high  0.7108 
 
loop_ 
 _symmetry_equiv_pos_as_xyz 
 'x, y, z' 
 '-x, y+1/2, -z+1/2' 
 '-x, -y, -z' 
 'x, -y-1/2, z-1/2' 
 
_cell_length_a    11.9313 
_cell_length_b     8.6700 
_cell_length_c    15.2363 
_cell_angle_alpha  90.000 
_cell_angle_beta  112.455 
_cell_angle_gamma  90.000 
 
_shelx_F_squared_multiplier     1.000 
 
loop_ 
 _refln_index_h 
 _refln_index_k 
 _refln_index_l 
 _refln_F_squared_calc 
 _refln_F_squared_meas 
 _refln_F_squared_sigma 
 _refln_observed_status 
   1   0   0      674.42      550.00     18.46 o 
   2   0   0    17621.45    16436.68    312.07 o 
   3   0   0      676.21      666.75     15.36 o 
   4   0   0     1012.19     1058.73     19.39 o 
   5   0   0      200.14      246.70      7.05 o 
   6   0   0      377.41      325.62      8.91 o 
   7   0   0       24.65       27.24      3.28 o 
   8   0   0       14.21       16.35      3.51 o 
   9   0   0     1092.96     1078.40     23.04 o 
  10   0   0      545.56      533.83     19.52 o 
  11   0   0     1125.17     1115.85     25.32 o 
  12   0   0       19.47       15.57      4.04 o 
  13   0   0       35.97       46.79      6.47 o 
  14   0   0      361.29      394.60     15.30 o 
  15   0   0        0.02       -2.36      4.01 o 
   1   1   0        1.98       -1.78      0.89 o 
   2   1   0       70.62       68.52      2.24 o 
   3   1   0     1265.82     1231.15     16.17 o 
   4   1   0      141.48      137.80      4.04 o 
   5   1   0        0.02        1.41      0.87 o 
   6   1   0      107.56      106.17      3.42 o 
   7   1   0      194.06      190.90      4.69 o 
   8   1   0       89.83       84.84      4.45 o 
   9   1   0        0.89        3.64      1.69 o 
  10   1   0        0.30       -2.02      1.53 o 
  11   1   0      104.34      106.02      5.41 o 
  12   1   0       13.64        6.97      2.48 o 
  13   1   0        7.73        9.75      2.82 o 
  14   1   0       67.47       67.75      5.79 o 
  15   1   0        0.00       -2.84      4.15 o 
   0   2   0     2663.77     2647.07     53.29 o 
   1   2   0     6360.20     6277.72     61.65 o 
   2   2   0    10570.55    10622.11    141.52 o 
   3   2   0     3142.56     3207.23     44.41 o 
   4   2   0     1072.81      937.30     15.13 o 
   5   2   0     1265.07     1259.70     16.27 o 
   6   2   0      337.79      292.49      5.61 o 
   7   2   0      264.04      285.36      5.91 o 
   8   2   0       36.25       33.37      2.55 o 
   9   2   0     1126.42     1088.17     15.56 o 
  10   2   0      154.86      149.73      5.77 o 
  11   2   0      242.46      233.40      7.29 o 
  12   2   0      158.35      156.36      7.59 o 
  13   2   0      581.07      577.01     13.97 o 
  14   2   0        2.71        5.11      3.16 o 
  15   2   0       61.97       64.23     10.67 o 
   1   3   0       20.53       11.50      0.89 o 
   2   3   0     2204.53     2312.60     32.58 o 
   3   3   0     1985.94     1976.78     28.28 o 
   4   3   0        0.23        0.53      0.72 o 
   5   3   0      945.65      885.43     17.69 o 
   6   3   0      460.60      458.90      7.53 o 
   7   3   0       41.56       46.54      2.77 o 
   8   3   0      282.08      262.11      6.09 o 
   9   3   0      252.54      253.30      6.31 o 
  10   3   0        8.21       11.34      2.56 o 
  11   3   0       10.69        9.86      2.50 o 
  12   3   0      151.10      155.87      7.08 o 
  13   3   0        0.01        1.62      2.65 o 
  14   3   0       34.41       34.52      4.71 o 
  15   3   0       80.59       93.38     11.09 o 
   0   4   0     4935.07     4924.95     66.32 o 
   1   4   0      933.21      900.97     10.57 o 
   2   4   0      125.97      167.29      3.84 o 
   3   4   0     2134.46     2259.22     32.18 o 
   4   4   0     1888.49     2104.79     36.04 o 
   5   4   0      205.39      232.89      6.17 o 
   6   4   0      455.78      404.66      7.88 o 
   7   4   0     1045.88     1006.91     16.71 o 
   8   4   0     3261.25     3153.27     38.62 o 
   9   4   0     1157.70     1184.12     19.08 o 
  10   4   0       85.03       83.93      4.78 o 
  11   4   0        1.01        0.25      2.26 o 
  12   4   0        3.78        1.43      2.30 o 
  13   4   0       60.78       50.59      4.68 o 
  14   4   0        3.49        4.13      3.87 o 
   1   5   0      272.68      300.39      4.42 o 
   2   5   0      341.51      356.80      5.95 o 
   3   5   0      174.23      188.93      6.98 o 
   4   5   0       85.37       94.07      4.64 o 
   5   5   0      636.47      653.40     12.44 o 
   6   5   0      187.84      178.94      5.70 o 
   7   5   0      354.99      364.30      7.67 o 
   8   5   0      467.36      478.19      9.43 o 
   9   5   0       25.90       23.32      2.72 o 
  10   5   0      189.70      188.43      6.91 o 
  11   5   0        2.02        0.45      2.20 o 
  12   5   0       10.95        9.25      2.81 o 
  13   5   0       56.92       67.98      5.53 o 
  14   5   0       12.50       14.92      5.11 o 
   0   6   0      419.51      423.45      8.24 o 
   1   6   0       19.76       22.34      1.63 o 
   2   6   0      571.56      551.01     20.01 o 
   3   6   0      270.38      255.68      6.83 o 
   4   6   0      522.46      527.59     14.65 o 
   5   6   0      712.54      757.48     22.39 o 
   6   6   0     3816.26     3744.36     48.38 o 
   7   6   0       36.40       36.36      3.23 o 
   8   6   0      124.16      138.73      9.68 o 
   9   6   0       51.00       53.49      4.17 o 
  10   6   0      186.19      193.15     10.63 o 
  11   6   0      234.59      237.81      8.61 o 
  12   6   0       35.22       38.00     11.57 o 
  13   6   0        0.01        2.98      3.39 o 
   1   7   0      657.54      647.85     22.88 o 
   2   7   0        5.71        7.44      4.75 o 
   3   7   0       44.38       37.31      7.26 o 
   4   7   0      207.18      210.23     23.15 o 
   5   7   0      121.24      135.99      8.53 o 
   6   7   0       45.11       56.79      4.97 o 
   7   7   0        2.24       -0.63      2.73 o 
   8   7   0       44.26       41.96      6.00 o 
   9   7   0       61.57       61.99      5.06 o 
  10   7   0       23.67       19.25      6.61 o 
  11   7   0      101.92      115.10      7.50 o 
  12   7   0        0.99        1.44      3.24 o 
   0   8   0      167.61      193.73     20.36 o 
   1   8   0      117.10      125.23     11.66 o 
   2   8   0      218.73      243.55     19.48 o 
   3   8   0      139.83      142.29     16.75 o 
   4   8   0     2170.92     2129.92     72.51 o 
   5   8   0      619.77      657.59     26.37 o 
   6   8   0       38.04       24.79      9.98 o 
   7   8   0       10.96        4.60     12.52 o 
   8   8   0      302.38      297.75     18.37 o 
   9   8   0      118.30      103.61     12.73 o 
  10   8   0        0.00       -4.94      3.24 o 
  11   8   0        0.70       -0.10      6.01 o 
   1   9   0       21.77       23.74      6.65 o 
   2   9   0      105.61      113.56     12.12 o 
   3   9   0       52.42       53.35      8.85 o 
   4   9   0       25.18       28.53      7.55 o 
   5   9   0        4.23        4.42      6.11 o 
   6   9   0       29.14       23.91      7.88 o 
   7   9   0       26.13       15.79      6.97 o 
   8   9   0       36.05       28.31      8.16 o 
   9   9   0       31.11       35.42      9.57 o 
  10   9   0        3.51       -4.16      7.02 o 
   0  10   0      105.31       96.29     16.35 o 
   1  10   0       31.80       34.69      8.19 o 
   2  10   0       94.55      119.73     13.46 o 
   3  10   0        2.38        3.48      5.91 o 
   4  10   0      104.89       99.39     13.17 o 
   5  10   0       30.66       11.58      7.36 o 
   6  10   0      456.84      444.74     34.04 o 
   7  10   0       19.30        6.56      7.36 o 
   8  10   0        6.83       12.83      7.18 o 
   1  11   0       28.61       22.58      8.17 o 
   2  11   0       30.39       24.34      8.32 o 
   3  11   0        0.19        3.39      7.15 o 
   4  11   0       33.86       38.07     24.28 o 
   5  11   0        0.02       -4.26      6.52 o 
   6  11   0        0.25        2.66      6.99 o 
   0  12   0       10.64       35.30     13.78 o 
   1  12   0       30.89       42.44     20.05 o 
   2  12   0       47.41       48.45     10.63 o 
 -15   1   1        5.45       -0.47      2.99 o 
 -14   1   1       33.58       32.37      3.86 o 
 -13   1   1       36.66       41.59      4.79 o 
 -12   1   1      117.68      126.03      6.18 o 
 -11   1   1        1.91        1.25      1.83 o 
 -10   1   1       59.41       66.19      5.37 o 
  -9   1   1       75.77       73.30      4.07 o 
  -8   1   1       21.57       17.93      2.06 o 
  -7   1   1        8.49       11.20      1.53 o 
  -6   1   1        3.71        3.55      1.17 o 
  -5   1   1       52.91       45.51      2.88 o 
  -4   1   1       12.28       13.54      1.56 o 
  -3   1   1      472.17      512.98     13.55 o 
  -2   1   1      139.76      129.83      2.55 o 
  -1   1   1     1343.16     1303.80     25.43 o 
   0   1   1      193.15      190.67      2.68 o 
   1   1   1        8.37        3.91      0.74 o 
   2   1   1      614.17      599.38      7.19 o 
   3   1   1     3309.51     3133.91     38.37 o 
   4   1   1        8.70        3.09      0.85 o 
   5   1   1       36.15       32.88      2.52 o 
   6   1   1       17.69       27.06      2.31 o 
   7   1   1      495.16      513.84      9.33 o 
   8   1   1       34.08       32.58      4.58 o 
   9   1   1      353.07      357.78      8.15 o 
  10   1   1       68.47       65.82      4.27 o 
  11   1   1      131.96      121.68      5.97 o 
  12   1   1      114.14      117.36      6.22 o 
  13   1   1      205.54      212.89      9.51 o 
  14   1   1        3.53       10.20      3.48 o 
  15   1   1        5.72        6.25      4.85 o 
 -15   2   1        8.04       12.41      3.65 o 
 -14   2   1        0.41       -0.20      2.70 o 
 -13   2   1      646.43      637.46     14.61 o 
 -12   2   1       22.37       14.75      3.38 o 
 -11   2   1     1176.73     1160.65     17.28 o 
 -10   2   1     2540.37     2479.92     29.92 o 
  -9   2   1     2268.49     2207.48     26.58 o 
  -8   2   1      466.90      409.83      7.63 o 
  -7   2   1       37.47       40.48      2.70 o 
  -6   2   1      158.12      182.18      4.94 o 
  -5   2   1      320.41      322.12      6.42 o 
  -4   2   1        8.50        3.24      1.95 o 
  -3   2   1     1750.41     1792.10     20.94 o 
  -2   2   1    74355.75    69989.75    744.57 o 
  -1   2   1       23.89       20.33      1.61 o 
   0   2   1     2889.04     2927.93     46.80 o 
   1   2   1     7178.52     7246.90     85.49 o 
   2   2   1     4628.71     4911.35     53.49 o 
   3   2   1      137.66      107.87      2.86 o 
   4   2   1       37.98       32.90      1.82 o 
   5   2   1      140.42      177.03      4.04 o 
   6   2   1      342.59      337.70      6.27 o 
   7   2   1     1615.00     1702.82     20.77 o 
   8   2   1      459.08      448.38      8.36 o 
   9   2   1       70.12       63.17      3.70 o 
  10   2   1       72.55       73.20      4.52 o 
  11   2   1      177.35      172.85     10.60 o 
  12   2   1      258.21      265.67      9.04 o 
  13   2   1        3.07       -3.61      2.75 o 
  14   2   1      131.66      139.19      8.24 o 
 -15   3   1       10.71       14.50      3.90 o 
 -14   3   1        0.12        0.47      3.02 o 
 -13   3   1       38.77       49.06      5.69 o 
 -12   3   1       90.25       78.85      5.08 o 
 -11   3   1        0.09        1.04      1.85 o 
 -10   3   1       55.70       62.28      3.82 o 
  -9   3   1      472.78      481.82      8.97 o 
  -8   3   1      102.82      112.08      4.52 o 
  -7   3   1      769.60      732.31     12.92 o 
  -6   3   1      149.76      145.89      5.29 o 
  -5   3   1      969.47     1029.44     15.03 o 
  -4   3   1      283.44      280.30      6.11 o 
  -3   3   1       47.39       49.48      2.41 o 
  -2   3   1      716.29      750.34      9.34 o 
  -1   3   1     2373.39     2527.76     28.81 o 
   0   3   1       11.61       18.56      1.33 o 
   1   3   1     3056.47     3224.02     38.98 o 
   2   3   1      857.23      877.76     16.49 o 
   3   3   1      332.41      336.73     13.08 o 
   4   3   1       31.44       33.12      1.94 o 
   5   3   1      222.94      224.96      4.70 o 
   6   3   1       87.28       78.05      3.32 o 
   7   3   1       28.56       26.28      2.29 o 
   8   3   1       67.34       58.38      3.44 o 
   9   3   1        4.19        2.49      1.79 o 
  10   3   1        1.96        1.62      1.91 o 
  11   3   1        5.71        8.04      2.41 o 
  12   3   1       48.96       54.07      4.87 o 
  13   3   1       11.75        8.70      3.24 o 
  14   3   1        1.07        5.23      3.33 o 
 -14   4   1        0.65       -3.24      2.67 o 
 -13   4   1       22.82       23.63      3.51 o 
 -12   4   1        5.12        3.79      2.75 o 
 -11   4   1       42.14       39.65      3.78 o 
 -10   4   1       31.60       29.40      3.07 o 
  -9   4   1       77.94       74.22      4.15 o 
  -8   4   1     3344.45     3128.35     38.13 o 
  -7   4   1        1.79        3.25      1.26 o 
  -6   4   1      425.67      371.99      9.36 o 
  -5   4   1     2501.29     2557.56     32.90 o 
  -4   4   1     5002.98     5223.32     57.48 o 
  -3   4   1     4498.73     4643.02     56.04 o 
  -2   4   1      334.99      366.01      5.20 o 
  -1   4   1      153.28      190.07      3.70 o 
   0   4   1      516.84      525.41      6.82 o 
   1   4   1      103.44       99.07      2.41 o 
   2   4   1      247.91      205.11      6.63 o 
   3   4   1      379.32      437.32     13.65 o 
   4   4   1      587.00      603.62     10.24 o 
   5   4   1       52.59       52.86      3.85 o 
   6   4   1      792.20      769.85     13.39 o 
   7   4   1      418.61      401.24      8.14 o 
   8   4   1     1565.55     1509.15     21.21 o 
   9   4   1      421.92      439.85      9.51 o 
  10   4   1       13.07       12.29      2.52 o 
  11   4   1       16.38       13.38      3.70 o 
  12   4   1       33.78       36.51      3.97 o 
  13   4   1      177.58      177.16     12.18 o 
  14   4   1        0.08        1.76      3.26 o 
 -14   5   1       46.43       44.77      6.09 o 
 -13   5   1        1.58        0.50      2.79 o 
 -12   5   1        5.89        8.21      3.22 o 
 -11   5   1       14.02        8.04      2.43 o 
 -10   5   1       42.64       39.80      3.50 o 
  -9   5   1        1.98        1.41      1.63 o 
  -8   5   1       28.89       27.19      2.64 o 
  -7   5   1        7.40       11.59      2.38 o 
  -6   5   1      113.12      109.82      7.56 o 
  -5   5   1      275.39      247.30      7.47 o 
  -4   5   1      271.17      306.51      6.03 o 
  -3   5   1       54.91       57.63      3.10 o 
  -2   5   1       51.99       58.27      2.03 o 
  -1   5   1      662.41      700.01      9.80 o 
   0   5   1       36.94       27.27      1.51 o 
   1   5   1       43.56       47.55      2.52 o 
   2   5   1      937.91      961.92     14.57 o 
   3   5   1     1023.29     1054.91     20.16 o 
   4   5   1       63.39       70.75      3.47 o 
   5   5   1       14.89       10.09      2.77 o 
   6   5   1       34.45       37.24      2.74 o 
   7   5   1      234.64      233.07      6.06 o 
   8   5   1       72.35       60.67      5.36 o 
   9   5   1      361.64      370.54      8.69 o 
  10   5   1        2.30       -1.41      1.92 o 
  11   5   1        0.50        0.01      2.24 o 
  12   5   1       23.35       30.90      4.22 o 
  13   5   1       82.27       80.51      5.93 o 
 -13   6   1       16.35       16.22      3.63 o 
 -12   6   1      139.20      135.08      7.34 o 
 -11   6   1      180.62      174.86      7.55 o 
 -10   6   1      122.14      136.48      9.30 o 
  -9   6   1      189.75      201.15      7.34 o 
  -8   6   1       34.74       35.47      3.25 o 
  -7   6   1     2543.92     2480.88     43.98 o 
  -6   6   1     1147.95     1103.91     22.15 o 
  -5   6   1     2900.40     2911.24     64.38 o 
  -4   6   1      585.70      583.17     12.53 o 
  -3   6   1      515.50      491.48     13.31 o 
  -2   6   1     1618.75     1679.07     32.27 o 
  -1   6   1       56.76       65.77      3.28 o 
   0   6   1        5.47        2.26      1.76 o 
   1   6   1      175.28      193.50      5.72 o 
   2   6   1        3.16        7.20      3.14 o 
   3   6   1      162.30      163.34      7.09 o 
   4   6   1        1.62        2.98      1.90 o 
   5   6   1      119.97      113.74      4.01 o 
   6   6   1     1798.89     1732.53     22.66 o 
   7   6   1     1159.59     1124.26     16.64 o 
   8   6   1       37.81       40.43      3.32 o 
   9   6   1      143.31      153.51      7.79 o 
  10   6   1      297.48      283.37     10.45 o 
  11   6   1       41.33       44.07      5.04 o 
  12   6   1       60.06       48.36      5.55 o 
  13   6   1       32.73       26.80      8.42 o 
 -12   7   1        8.30       10.32      4.97 o 
 -11   7   1        4.68        3.13      2.86 o 
 -10   7   1       43.23       44.50      4.53 o 
  -9   7   1       59.50       63.34      5.01 o 
  -8   7   1       24.59       13.27      4.84 o 
  -7   7   1       25.23       42.50     11.49 o 
  -6   7   1      145.64      146.94     13.23 o 
  -5   7   1      102.27       90.87     17.51 o 
  -4   7   1      127.83      143.51     12.63 o 
  -3   7   1       84.90       64.73     11.16 o 
  -2   7   1       36.37       23.96      6.02 o 
  -1   7   1        4.79        7.88      4.82 o 
   0   7   1        2.55       -0.27      3.96 o 
   1   7   1       29.00       24.54      5.62 o 
   2   7   1        4.41        3.50      4.60 o 
   3   7   1       23.34       26.69      6.53 o 
   4   7   1        7.63       12.27      3.56 o 
   5   7   1      156.41      151.69     10.21 o 
   6   7   1      165.55      159.56      9.87 o 
   7   7   1      126.28      134.73      7.33 o 
   8   7   1       11.46        8.93      2.69 o 
   9   7   1        0.62        0.08      2.52 o 
  10   7   1        1.90        2.76      3.06 o 
  11   7   1       50.00       55.15      7.23 o 
  12   7   1        2.32        4.24      4.97 o 
 -11   8   1        9.85        7.58      4.26 o 
 -10   8   1      192.30      185.03     16.01 o 
  -9   8   1       88.28       80.22     15.79 o 
  -8   8   1      319.03      307.48     18.69 o 
  -7   8   1      272.97      265.60     17.55 o 
  -6   8   1       87.65       97.41     20.47 o 
  -5   8   1       51.11       67.20     11.52 o 
  -4   8   1      286.58      315.44     16.87 o 
  -3   8   1        9.33       10.79      5.56 o 
  -2   8   1       57.48       51.42      8.14 o 
  -1   8   1       76.10       72.69      8.93 o 
   0   8   1        0.11       -2.98      3.46 o 
   1   8   1     1189.74     1158.42     35.77 o 
   2   8   1      595.97      563.76     22.84 o 
   3   8   1      131.34      114.06     11.56 o 
   4   8   1     3491.73     3453.99     86.91 o 
   5   8   1      208.04      224.82     16.91 o 
   6   8   1       80.02       67.47     15.17 o 
   7   8   1       93.29       96.44     14.68 o 
   8   8   1        0.06       -5.39      4.91 o 
   9   8   1       52.29       58.43     10.44 o 
  10   8   1        0.93        0.01      3.64 o 
  11   8   1       10.22        7.51      5.67 o 
 -10   9   1       34.58       23.03      8.63 o 
  -9   9   1      225.37      223.44     27.13 o 
  -8   9   1        1.63        3.35      7.85 o 
  -7   9   1      111.31      124.49     21.58 o 
  -6   9   1      130.19      179.43     29.29 o 
  -5   9   1      218.96      207.68     28.41 o 
  -4   9   1       38.34       37.49      8.47 o 
  -3   9   1      180.95      190.61     15.42 o 
  -2   9   1        4.71        2.43      4.87 o 
  -1   9   1        7.97        9.57      5.72 o 
   0   9   1        0.23        8.56      5.43 o 
   1   9   1      937.13      943.77     32.54 o 
   2   9   1       61.08       63.33     11.17 o 
   3   9   1        0.01        2.38      5.37 o 
   4   9   1       61.14       48.75      9.18 o 
   5   9   1       20.75       10.95      6.66 o 
   6   9   1       40.85       40.48      9.24 o 
   7   9   1       63.90       39.07     22.57 o 
   8   9   1        1.90       -3.15      6.41 o 
   9   9   1       16.07       18.84      7.67 o 
  10   9   1       12.64       18.57     13.92 o 
  -9  10   1      244.41      213.55     34.69 o 
  -8  10   1      162.96      190.95     18.55 o 
  -7  10   1        2.37        4.16      6.87 o 
  -6  10   1        7.53        5.05     11.77 o 
  -5  10   1       69.25       71.93     11.25 o 
  -4  10   1        2.92       -3.31      7.84 o 
  -3  10   1      533.85      539.20     24.53 o 
  -2  10   1        0.02       -1.70      5.50 o 
  -1  10   1      161.31      142.65     25.93 o 
   0  10   1       23.66       16.50      7.28 o 
   1  10   1      197.17      181.94     15.79 o 
   2  10   1      998.44      952.23     34.36 o 
   3  10   1      522.90      545.68     24.94 o 
   4  10   1       82.38       67.69     11.26 o 
   5  10   1        7.57       11.99      7.17 o 
   6  10   1       30.48       27.64      9.06 o 
   7  10   1       11.31       14.32     15.89 o 
   8  10   1        0.01        1.60      6.73 o 
  -6  11   1       36.98       38.74     10.04 o 
  -5  11   1       28.49       28.47     14.18 o 
  -4  11   1        0.20       -0.99     10.04 o 
  -3  11   1      441.14      423.69     22.95 o 
  -2  11   1        0.68        5.44     10.91 o 
  -1  11   1        0.79       12.13      8.40 o 
   0  11   1       61.98       78.42     11.74 o 
   1  11   1        3.37        3.87      6.45 o 
   2  11   1       69.44       83.92     12.59 o 
   3  11   1       16.58       15.72      8.56 o 
   4  11   1        4.49       17.71      9.73 o 
   5  11   1        4.59        8.38      7.77 o 
   6  11   1       54.79       55.67     11.73 o 
  -2  12   1        3.45       14.64      8.60 o 
  -1  12   1      509.61      458.66     24.75 o 
   0  12   1      202.71      196.71     18.42 o 
   1  12   1       63.88       73.56     12.23 o 
   2  12   1        7.67        5.61     12.72 o 
 -16   0   2        3.67        4.97      5.76 o 
 -15   0   2        6.45        8.74      4.35 o 
 -14   0   2       23.03       18.41      4.65 o 
 -13   0   2     2156.92     2143.04     42.58 o 
 -12   0   2     3867.08     3768.94     65.89 o 
 -11   0   2     7746.97     7701.75    122.18 o 
 -10   0   2       14.04        9.34      2.83 o 
  -9   0   2      358.68      362.25     13.32 o 
  -8   0   2      708.71      673.38     18.83 o 
  -7   0   2      498.38      556.77     21.49 o 
  -6   0   2      816.44      921.60     22.78 o 
  -5   0   2     5437.60     5370.27    105.53 o 
  -4   0   2     2845.96     2490.77     50.46 o 
  -3   0   2     1617.09     1554.47     22.33 o 
  -2   0   2     1493.04     1458.09     20.42 o 
  -1   0   2    11014.76    10310.89    135.83 o 
   0   0   2     2478.51     2372.66     44.60 o 
   1   0   2     3361.44     3256.11     61.09 o 
   2   0   2     6035.74     5466.81    139.64 o 
   3   0   2     6539.92     6155.27    112.36 o 
   4   0   2      770.07      793.33     18.74 o 
   5   0   2    11270.10    11720.06    212.45 o 
   6   0   2        3.21        2.12      1.43 o 
   7   0   2      330.53      357.21     12.87 o 
   8   0   2       89.09       89.55      7.72 o 
   9   0   2      259.39      271.25     18.22 o 
  10   0   2      220.04      235.01      9.97 o 
  11   0   2      444.31      438.36     14.59 o 
  12   0   2      205.20      194.85     11.54 o 
  13   0   2      149.70      149.45     10.57 o 
  14   0   2       28.83       22.99      6.78 o 
 -15   1   2       11.79       11.10      3.24 o 
 -14   1   2       15.19        9.20      2.96 o 
 -13   1   2       60.23       54.06      4.37 o 
 -12   1   2       17.68       16.47      2.77 o 
 -11   1   2        8.89        7.01      2.11 o 
 -10   1   2       44.48       47.25      3.48 o 
  -9   1   2      137.95      130.29      5.66 o 
  -8   1   2       18.41       22.79      2.43 o 
  -7   1   2      951.83      937.16     16.13 o 
  -6   1   2       64.42       61.69      3.93 o 
  -5   1   2      360.03      347.80      8.15 o 
  -3   1   2     1648.37     1631.14     23.63 o 
  -2   1   2        6.00       10.75      1.37 o 
  -1   1   2      609.11      589.70      9.00 o 
   0   1   2     2718.06     2635.38     29.50 o 
   1   1   2      798.85      798.81      9.73 o 
   2   1   2     3073.70     2956.78     32.81 o 
   3   1   2      157.60      175.26      4.09 o 
   4   1   2       43.44       55.86      3.00 o 
   5   1   2      805.80      865.17     12.38 o 
   6   1   2     1708.21     1664.13     21.58 o 
   7   1   2      146.66      152.89      5.43 o 
   8   1   2       12.56       16.54      2.44 o 
   9   1   2        0.59        0.32      1.72 o 
  10   1   2        5.43        3.57      2.05 o 
  11   1   2      508.23      509.31     11.22 o 
  12   1   2       63.86       55.57      4.98 o 
  13   1   2       13.07       10.43      3.55 o 
  14   1   2       14.77        7.17      4.41 o 
 -15   2   2       26.55       20.13      3.98 o 
 -14   2   2      102.96       93.61      7.35 o 
 -13   2   2      501.47      488.68     11.35 o 
 -12   2   2      132.44      129.81      6.94 o 
 -11   2   2       71.81       71.26      4.21 o 
 -10   2   2     2471.87     2326.84     28.24 o 
  -9   2   2      207.82      188.51      5.56 o 
  -8   2   2      653.11      658.86     12.59 o 
  -7   2   2      197.13      195.93      5.39 o 
  -6   2   2      417.04      461.86     14.42 o 
  -3   2   2     2143.51     2231.77     26.92 o 
  -2   2   2    12896.78    12892.37    171.63 o 
  -1   2   2      457.14      420.97      5.57 o 
   0   2   2     1177.47     1182.25     17.14 o 
   1   2   2     1373.20     1389.56     16.16 o 
   2   2   2     3634.72     3756.39     41.56 o 
   3   2   2       21.68       13.44      1.37 o 
   4   2   2        0.80        4.20      1.10 o 
   5   2   2       69.58       58.00      2.77 o 
   6   2   2      711.13      741.54     10.74 o 
   7   2   2      256.30      267.96      5.96 o 
   8   2   2       52.62       56.53      3.55 o 
   9   2   2       50.61       52.44      3.53 o 
  10   2   2      120.68      116.78      6.20 o 
  11   2   2      119.67      115.96      6.52 o 
  12   2   2        0.93        1.19      2.59 o 
  13   2   2       21.93       10.83      3.35 o 
  14   2   2      180.26      224.07     13.14 o 
 -15   3   2       62.38       57.28      5.62 o 
 -14   3   2      290.59      311.04     10.21 o 
 -13   3   2       61.58       66.50      6.57 o 
 -12   3   2        3.98        4.48      2.24 o 
 -11   3   2       31.06       28.84      3.07 o 
 -10   3   2      123.45      118.09      4.98 o 
  -9   3   2       46.25       36.17      3.73 o 
  -8   3   2      716.65      669.91     38.64 o 
  -7   3   2      248.70      226.57      6.90 o 
  -6   3   2      653.17      626.72     10.57 o 
  -5   3   2      899.46      922.89     13.68 o 
  -4   3   2        4.38        1.56      0.80 o 
  -3   3   2        0.58       -0.68      0.51 o 
  -2   3   2     9888.32     9804.38    126.90 o 
  -1   3   2        0.00       -1.10      0.81 o 
   0   3   2      188.44      212.33      3.84 o 
   1   3   2     4265.37     4334.63     52.46 o 
   2   3   2      544.94      540.36      8.37 o 
   3   3   2      108.51       89.89      5.45 o 
   4   3   2      185.11      180.29      4.00 o 
   5   3   2       72.14       70.53      3.17 o 
   6   3   2      256.92      273.82      5.77 o 
   7   3   2      933.23      977.25     13.78 o 
   8   3   2      156.22      154.50      5.81 o 
   9   3   2        5.74        5.65      2.16 o 
  10   3   2      183.63      180.29      7.18 o 
  11   3   2       14.62        7.27      2.84 o 
  12   3   2        1.37        3.83      2.93 o 
  13   3   2       61.89       59.55      5.61 o 
  14   3   2      179.23      169.57      9.06 o 
 -15   4   2      680.99      667.08     17.81 o 
 -14   4   2        8.97        6.92      3.10 o 
 -13   4   2       60.89       63.51      4.88 o 
 -12   4   2      193.91      189.56      8.18 o 
 -11   4   2      166.75      175.77     10.67 o 
 -10   4   2       16.11       16.54      2.47 o 
  -9   4   2      325.43      318.72      8.13 o 
  -8   4   2      936.14      880.36     16.53 o 
  -7   4   2        1.84        2.09      1.47 o 
  -6   4   2       18.13       34.86      2.53 o 
  -5   4   2      560.84      577.84      9.75 o 
  -4   4   2    11017.31    11522.20    123.54 o 
  -3   4   2        2.66        3.21      1.80 o 
  -2   4   2      761.60      779.95     10.97 o 
  -1   4   2      897.08      913.63     14.34 o 
   0   4   2      159.13      176.76      4.47 o 
   1   4   2      978.05     1036.65     12.05 o 
   2   4   2      254.03      280.33     14.79 o 
   3   4   2     1655.47     1811.81     21.93 o 
   4   4   2       70.95       72.26      3.14 o 
   5   4   2      505.21      520.77     10.30 o 
   6   4   2       52.02       59.12      4.15 o 
   7   4   2      123.21      108.20      4.74 o 
   8   4   2      195.89      212.43      6.16 o 
   9   4   2       36.55       34.66      3.34 o 
  10   4   2      397.08      402.55      9.58 o 
  11   4   2       19.31       22.46      3.27 o 
  12   4   2       18.04       25.44      3.64 o 
  13   4   2      432.12      468.66     12.95 o 
 -14   5   2        8.54       17.62      3.78 o 
 -13   5   2        1.68        2.61      2.74 o 
 -12   5   2       33.21       32.83      4.63 o 
 -11   5   2       68.09       74.72      5.59 o 
 -10   5   2       48.59       42.83      3.50 o 
  -9   5   2      124.77      142.49      9.38 o 
  -8   5   2       63.61       59.51      5.12 o 
  -7   5   2      126.09      123.45      9.66 o 
  -6   5   2      554.09      559.81     10.95 o 
  -5   5   2      281.41      306.63      6.20 o 
  -4   5   2      105.18      107.20      4.19 o 
  -3   5   2     1406.43     1526.30     17.37 o 
  -2   5   2       12.86       22.04      3.00 o 
  -1   5   2      631.06      644.98     11.87 o 
   0   5   2      392.58      421.40      7.76 o 
   1   5   2      899.03      941.46     12.30 o 
   2   5   2     1243.07     1273.17     19.74 o 
   3   5   2      624.89      634.73     10.46 o 
   4   5   2      179.88      184.69      5.16 o 
   5   5   2      410.88      419.59      8.80 o 
   6   5   2       87.45       83.43      4.03 o 
   7   5   2        9.18        5.35      1.96 o 
   8   5   2        0.93       -0.62      1.70 o 
   9   5   2       14.27       21.61      2.85 o 
  10   5   2      490.15      508.12     11.03 o 
  11   5   2        0.77        3.48      2.43 o 
  12   5   2        0.34        0.06      2.62 o 
  13   5   2        1.09        2.65      2.92 o 
 -14   6   2        5.95        4.17      3.30 o 
 -13   6   2        5.54        6.90      3.13 o 
 -12   6   2      112.29      117.67      6.76 o 
 -11   6   2      134.10      136.09      8.73 o 
 -10   6   2       45.03       40.43      6.31 o 
  -9   6   2       10.75        7.97      3.85 o 
  -8   6   2       11.14       15.67      3.31 o 
  -7   6   2      216.75      222.57      7.79 o 
  -6   6   2     3169.71     3137.44     52.68 o 
  -5   6   2     1380.57     1415.48     24.85 o 
  -4   6   2        4.07        7.49      1.83 o 
  -3   6   2        1.19       -2.83      1.65 o 
  -2   6   2      281.63      264.31      5.98 o 
  -1   6   2     1361.16     1346.54     84.42 o 
   0   6   2      206.73      102.26      6.97 o 
   1   6   2       44.97       42.93      4.94 o 
   2   6   2       91.56       90.55      9.99 o 
   3   6   2        4.93        4.69      1.48 o 
   4   6   2       76.28       69.90      4.02 o 
   5   6   2      455.18      445.22      9.24 o 
   6   6   2      623.03      606.67     11.70 o 
   7   6   2      150.88      156.93      6.26 o 
   8   6   2       46.87       44.41      3.88 o 
   9   6   2        7.11        4.97      2.98 o 
  10   6   2      298.61      294.47     10.31 o 
  11   6   2       81.97      100.30      7.24 o 
  12   6   2        0.33        2.14      3.45 o 
 -13   7   2        0.88        0.67      3.51 o 
 -12   7   2      148.51      165.04      9.38 o 
 -11   7   2        2.99       -0.36      2.80 o 
 -10   7   2       24.97       18.99      5.23 o 
  -9   7   2      116.46      116.84      6.73 o 
  -8   7   2        0.00        1.40      2.43 o 
  -7   7   2      450.63      458.34     30.04 o 
  -6   7   2       10.55        7.44      5.26 o 
  -5   7   2       80.10       90.59     10.38 o 
  -4   7   2       48.65       35.14      6.86 o 
  -3   7   2       92.10       94.86      4.59 o 
  -2   7   2       91.19       89.43      6.44 o 
  -1   7   2      260.26      255.79      9.31 o 
   0   7   2      144.28      138.91      7.20 o 
   1   7   2        3.34        2.37      2.44 o 
   2   7   2        9.74       11.78      3.86 o 
   3   7   2       16.68       16.86      3.58 o 
   4   7   2      153.65      163.56      9.59 o 
   5   7   2      164.85      170.03      9.35 o 
   6   7   2      989.78      970.55     29.72 o 
   7   7   2       52.13       51.07      5.28 o 
   8   7   2        0.04       -3.70      2.16 o 
   9   7   2        0.14       -3.65      2.57 o 
  10   7   2        0.70        0.14      3.35 o 
  11   7   2       85.41      104.99      8.61 o 
  12   7   2        4.12        3.17      3.92 o 
 -12   8   2        2.33        0.82      3.72 o 
 -11   8   2        3.42       11.28      4.23 o 
 -10   8   2        3.14       -7.67      8.14 o 
  -9   8   2      262.27      243.81     19.47 o 
  -8   8   2       15.05        5.98      6.45 o 
  -7   8   2     1444.72     1422.36     44.97 o 
  -6   8   2      144.90      137.73     13.41 o 
  -5   8   2      252.21      249.79     16.24 o 
  -4   8   2      619.77      580.12     23.60 o 
  -3   8   2      188.63      200.52     36.36 o 
  -2   8   2       92.91       87.73      9.97 o 
  -1   8   2       97.69       91.03      9.99 o 
   0   8   2       36.61       33.55      9.45 o 
   1   8   2       82.14       73.47     15.70 o 
   2   8   2       80.36       76.17     21.79 o 
   3   8   2       62.69       76.91     10.07 o 
   4   8   2      331.75      337.64     18.00 o 
   5   8   2      362.84      383.92     30.62 o 
   6   8   2       30.69       19.10      6.53 o 
   7   8   2      328.15      299.16     18.83 o 
   8   8   2      179.44      164.37     15.48 o 
   9   8   2       72.15       78.51     11.53 o 
  10   8   2       39.08       29.61      7.93 o 
  11   8   2       14.39       20.02      5.81 o 
 -10   9   2        0.03        0.61      6.31 o 
  -9   9   2        2.73        0.35      6.14 o 
  -8   9   2      116.98       87.33     12.47 o 
  -7   9   2       18.31       17.92      7.21 o 
  -6   9   2       12.56       -0.39      7.93 o 
  -5   9   2      240.89      222.88     26.12 o 
  -4   9   2       27.76       17.13      7.08 o 
  -3   9   2       10.62        9.39      5.82 o 
  -2   9   2       87.36       73.95      9.88 o 
  -1   9   2       75.19       76.20      9.92 o 
   0   9   2        7.29        3.98      5.08 o 
   1   9   2       29.72       17.38      6.36 o 
   2   9   2       65.19       44.20      9.02 o 
   3   9   2      189.65      178.75     15.40 o 
   4   9   2       85.91       93.15     11.97 o 
   5   9   2        2.85        8.17      6.48 o 
   6   9   2       76.80       66.95     10.75 o 
   7   9   2       94.31       91.13     12.27 o 
   8   9   2        0.55       -3.21      5.34 o 
   9   9   2        6.06        7.59      6.65 o 
  -9  10   2       41.90       24.70     10.82 o 
  -8  10   2       69.12       97.47     13.50 o 
  -7  10   2      111.63       97.22     13.49 o 
  -6  10   2        4.88        2.56      6.64 o 
  -5  10   2       71.62       66.44     10.98 o 
  -4  10   2       82.86       87.92     11.75 o 
  -3  10   2       41.17       44.18      8.92 o 
  -2  10   2        3.64       13.31      6.45 o 
  -1  10   2      425.30      428.76     30.20 o 
   0  10   2       89.53       68.61     17.28 o 
   1  10   2      166.66      178.75     16.01 o 
   2  10   2      386.98      380.97     20.26 o 
   3  10   2       64.38       62.97     10.57 o 
   4  10   2        0.21       -5.29      6.93 o 
   5  10   2       60.59       51.99     10.20 o 
   6  10   2       82.09       86.96     12.83 o 
   7  10   2        4.73       12.90      7.61 o 
   8  10   2      115.72      101.43     14.04 o 
  -7  11   2        4.54        5.37     15.05 o 
  -6  11   2        0.91        2.93     10.87 o 
  -5  11   2       79.30       65.29     11.99 o 
  -4  11   2      165.75      151.72     16.21 o 
  -3  11   2       53.90       60.27     15.20 o 
  -2  11   2       11.07       23.56      8.04 o 
  -1  11   2      289.84      277.82     19.17 o 
   0  11   2       19.78       13.50      7.72 o 
   1  11   2        8.68       15.75      7.82 o 
   2  11   2      113.31      139.54     15.43 o 
   3  11   2      149.34      133.89     15.39 o 
   4  11   2       10.18        7.98      7.46 o 
   5  11   2       99.42       70.42     20.83 o 
  -2  12   2        0.89        4.75      7.69 o 
  -1  12   2       72.78       77.09     12.90 o 
   0  12   2      295.90      322.48     33.36 o 
   1  12   2      305.01      285.57     22.09 o 
 -16   1   3        6.25        8.32      4.16 o 
 -15   1   3       22.12       17.10      3.41 o 
 -14   1   3       39.66       40.19      4.04 o 
 -13   1   3      245.13      247.43      8.23 o 
 -12   1   3      196.79      206.73      7.53 o 
 -11   1   3     1007.01      972.98     15.95 o 
 -10   1   3      219.75      216.58      5.82 o 
  -9   1   3        4.98        6.98      1.56 o 
  -8   1   3      359.81      373.12      9.17 o 
  -7   1   3       15.52       20.55      2.30 o 
  -6   1   3      273.95      297.37      9.29 o 
  -5   1   3       26.30       51.74      4.24 o 
  -3   1   3      292.78      296.61      5.94 o 
  -2   1   3      814.82      808.40     20.63 o 
  -1   1   3     2026.74     2008.93     24.70 o 
   0   1   3     5956.08     5869.25     59.18 o 
   1   1   3       15.36       20.75      2.23 o 
   2   1   3      769.23      780.15     11.15 o 
   3   1   3      722.66      654.00      9.33 o 
   4   1   3      788.96      876.80     15.27 o 
   5   1   3      679.59      732.10     11.19 o 
   6   1   3        0.06        0.15      1.31 o 
   7   1   3      863.83      904.09     15.30 o 
   8   1   3       34.86       45.68      3.38 o 
   9   1   3       31.52       28.16      3.00 o 
  10   1   3       33.54       28.82      3.26 o 
  11   1   3      153.01      155.35     11.55 o 
  12   1   3      238.87      234.62      9.93 o 
  13   1   3      110.08      115.40      7.52 o 
  14   1   3        0.55       -0.07      3.31 o 
 -16   2   3       79.56       81.22     11.21 o 
 -15   2   3      273.57      290.83     16.23 o 
 -14   2   3      478.19      457.16     12.30 o 
 -13   2   3     1330.07     1342.97     21.28 o 
 -12   2   3        0.01        3.03      1.91 o 
 -11   2   3      683.76      663.52     13.28 o 
 -10   2   3     1146.96     1136.71     18.86 o 
  -9   2   3        7.15        3.79      1.51 o 
  -8   2   3      173.14      171.72      5.83 o 
  -7   2   3     1061.09     1031.43     15.85 o 
  -6   2   3      222.52      236.09      6.53 o 
  -5   2   3     1183.43     1186.73     15.25 o 
  -4   2   3      968.71      810.67     37.10 o 
  -3   2   3      651.10      608.34      9.69 o 
  -2   2   3      207.61      254.24      6.56 o 
  -1   2   3        2.85        0.48      0.60 o 
   0   2   3     5993.86     5852.60     72.37 o 
   1   2   3     3006.06     2726.66     30.61 o 
   2   2   3        0.03        0.41      0.82 o 
   3   2   3     7000.43     7445.74     74.75 o 
   4   2   3     1621.23     1719.64     19.74 o 
   5   2   3       17.28       16.08      1.70 o 
   6   2   3      625.55      726.56     10.86 o 
   7   2   3      552.46      582.46      9.76 o 
   8   2   3      181.25      200.88      5.63 o 
   9   2   3      341.04      325.60      8.93 o 
  10   2   3        6.69        6.40      2.57 o 
  11   2   3        5.82        4.08      2.63 o 
  12   2   3      166.00      178.03      8.69 o 
  13   2   3       52.11       42.72      5.03 o 
  14   2   3       98.18       99.04      8.09 o 
 -15   3   3       36.75       39.77      4.91 o 
 -14   3   3       89.64       80.31      5.98 o 
 -13   3   3       46.03       53.38      4.40 o 
 -12   3   3      118.33      107.55      5.74 o 
 -11   3   3        9.30        9.13      2.08 o 
 -10   3   3      325.08      307.49      7.53 o 
  -9   3   3       50.85       51.57      3.66 o 
  -8   3   3      328.87      326.53     15.07 o 
  -7   3   3       38.63       35.08      3.53 o 
  -6   3   3        4.81        1.44      1.04 o 
  -5   3   3      361.75      332.33      5.44 o 
  -4   3   3      562.87      619.87      8.02 o 
  -3   3   3      302.11      338.43      8.10 o 
  -2   3   3     1184.71     1279.28     15.49 o 
  -1   3   3     2841.03     2935.90     40.50 o 
   0   3   3       45.47       50.22      3.98 o 
   1   3   3       29.91       43.30      2.04 o 
   2   3   3      847.88      925.69     12.56 o 
   3   3   3        5.84        3.49      1.17 o 
   4   3   3      186.86      161.75      3.92 o 
   5   3   3       20.49       21.21      2.01 o 
   6   3   3       41.12       35.20      3.45 o 
   7   3   3       10.36        8.36      2.06 o 
   8   3   3      200.48      219.01      6.36 o 
   9   3   3      375.91      381.38      9.06 o 
  10   3   3       19.70       16.72      3.05 o 
  11   3   3       12.34       12.02      3.83 o 
  12   3   3      140.62      133.73      9.81 o 
  13   3   3       12.13        6.78      4.17 o 
 -15   4   3      226.58      230.24     10.24 o 
 -14   4   3      204.04      227.73     11.35 o 
 -13   4   3       75.49       74.44      5.13 o 
 -12   4   3        2.46        4.38      2.20 o 
 -11   4   3       36.45       30.61      3.19 o 
 -10   4   3       32.09       32.57      3.26 o 
  -9   4   3       39.74       39.43      3.65 o 
  -8   4   3      204.75      182.81      5.86 o 
  -7   4   3       51.76       54.59      3.39 o 
  -6   4   3      348.36      380.10      7.17 o 
  -5   4   3       82.33       72.27      2.55 o 
  -4   4   3     1560.36     1640.78     19.10 o 
  -3   4   3     3692.03     3909.92     48.32 o 
  -2   4   3      231.41      224.15     10.34 o 
  -1   4   3      264.56      254.18      6.83 o 
   0   4   3      582.72      579.52      9.09 o 
   1   4   3     1782.16     1921.67     25.81 o 
   2   4   3      170.68      198.63      3.97 o 
   3   4   3       29.07       30.58      2.14 o 
   4   4   3       62.73       75.18      3.35 o 
   5   4   3       96.25       92.34      3.95 o 
   6   4   3        0.01       -2.03      1.49 o 
   7   4   3      198.37      200.56      5.81 o 
   8   4   3      650.07      632.18     11.82 o 
   9   4   3       17.22       17.53      2.76 o 
  10   4   3        2.37        3.34      2.37 o 
  11   4   3       35.84       44.55      4.25 o 
  12   4   3      225.32      264.25     12.25 o 
  13   4   3       21.71       11.92      5.27 o 
 -14   5   3       22.04       33.02      4.36 o 
 -13   5   3        2.49        1.55      2.55 o 
 -12   5   3       34.22       37.83      5.32 o 
 -11   5   3        0.49        1.92      2.01 o 
 -10   5   3       91.13       95.77      5.73 o 
  -9   5   3      607.58      563.84     12.46 o 
  -8   5   3      389.72      390.66      9.39 o 
  -7   5   3       85.62       75.47      3.85 o 
  -6   5   3        0.49        0.11      1.35 o 
  -5   5   3      497.85      483.78      7.92 o 
  -4   5   3     2032.80     2063.55     27.40 o 
  -3   5   3        0.16        1.65      1.07 o 
  -2   5   3     2154.16     2324.81     33.62 o 
  -1   5   3       12.38        8.71      1.39 o 
   0   5   3      212.73      218.52      6.02 o 
   1   5   3       70.51       82.44      2.78 o 
   2   5   3     1049.46     1055.59     14.30 o 
   3   5   3        7.80        8.44      1.57 o 
   4   5   3     1010.80     1033.43     14.47 o 
   5   5   3       75.24       80.73      3.81 o 
   6   5   3       56.21       63.32      3.63 o 
   7   5   3        4.39        4.61      1.91 o 
   8   5   3      302.19      301.60      7.70 o 
   9   5   3        2.97        2.08      2.15 o 
  10   5   3        0.25        2.15      2.35 o 
  11   5   3       85.25       87.63      5.63 o 
  12   5   3       10.86       12.59      3.65 o 
  13   5   3      156.03      172.66     10.14 o 
 -14   6   3        5.37        5.58      3.14 o 
 -13   6   3       12.93       14.78      3.37 o 
 -12   6   3       14.91       19.02      3.39 o 
 -11   6   3       45.29       49.73      6.06 o 
 -10   6   3        0.03        0.98      2.45 o 
  -9   6   3        1.29        3.61      2.23 o 
  -8   6   3        9.09        9.46      2.85 o 
  -7   6   3       53.35       58.27      4.16 o 
  -6   6   3     3189.95     3199.44     46.18 o 
  -5   6   3      401.49      401.35     10.74 o 
  -4   6   3     1548.22     1550.83     29.92 o 
  -3   6   3      567.49      603.53     11.18 o 
  -2   6   3      606.39      681.18     12.27 o 
  -1   6   3      879.59      917.06     23.16 o 
   0   6   3      388.51      449.92      9.40 o 
   1   6   3      221.73      218.67      9.50 o 
   2   6   3       32.57       32.42      2.87 o 
   3   6   3      128.20      133.00      7.08 o 
   4   6   3       33.23       38.07      3.76 o 
   5   6   3       91.01       93.46      4.46 o 
   6   6   3       12.75        8.40      2.20 o 
   7   6   3       98.93       99.22      5.41 o 
   8   6   3      197.27      195.77      7.29 o 
   9   6   3      109.45      119.67      7.01 o 
  10   6   3       11.27       14.79      3.62 o 
  11   6   3      163.70      201.09     10.22 o 
  12   6   3       11.65       13.24      4.10 o 
 -13   7   3       18.34       23.20      4.84 o 
 -12   7   3        5.93       12.93      6.55 o 
 -11   7   3        1.13        3.35      2.93 o 
 -10   7   3       18.77       22.07      4.39 o 
  -9   7   3      110.08      100.56      6.66 o 
  -8   7   3       16.61       13.99      3.16 o 
  -7   7   3      903.23      913.65     45.29 o 
  -6   7   3       13.54       14.52      4.01 o 
  -5   7   3       93.75      100.32      7.39 o 
  -4   7   3      118.51      117.85      6.35 o 
  -3   7   3        9.07        6.59      2.21 o 
  -2   7   3        0.91        1.59      1.38 o 
  -1   7   3        5.26        4.23      2.13 o 
   0   7   3       55.48       45.72      4.81 o 
   1   7   3      464.68      476.97     16.64 o 
   2   7   3        9.26        4.24      2.68 o 
   3   7   3        3.48        6.44      2.94 o 
   4   7   3      685.43      682.12     18.81 o 
   5   7   3      237.41      238.18     10.61 o 
   6   7   3       59.91       54.81      6.30 o 
   7   7   3      168.47      172.13     10.79 o 
   8   7   3      141.30      141.57      8.96 o 
   9   7   3        1.78        3.89      3.27 o 
  10   7   3       52.40       49.59      6.22 o 
  11   7   3       90.96      102.93     10.73 o 
 -12   8   3       86.17       79.30      7.84 o 
 -11   8   3      186.65      182.91     10.05 o 
 -10   8   3      129.66      153.87     22.29 o 
  -9   8   3      624.00      586.67     26.50 o 
  -8   8   3      281.35      282.57     19.13 o 
  -7   8   3      823.44      788.19     30.38 o 
  -6   8   3      187.53      193.40     15.83 o 
  -5   8   3      101.16       88.21     10.86 o 
  -4   8   3       11.92       22.64      6.19 o 
  -3   8   3      277.58      284.75     15.63 o 
  -2   8   3       83.99       89.88      9.93 o 
  -1   8   3       99.17      105.81     18.63 o 
   0   8   3      248.22      236.78     13.67 o 
   1   8   3       18.29       21.94      9.48 o 
   2   8   3       51.69       54.00      8.58 o 
   3   8   3      538.41      518.18     34.29 o 
   4   8   3       45.95       43.13      8.35 o 
   5   8   3        2.21        4.12      5.46 o 
   6   8   3      246.45      234.33     11.65 o 
   7   8   3      215.14      228.62     12.93 o 
   8   8   3        6.48        4.81      3.99 o 
   9   8   3      177.23      195.90     13.06 o 
  10   8   3       63.30       55.57      7.06 o 
 -11   9   3       18.70        9.01     18.70 o 
 -10   9   3       78.32       84.11     20.09 o 
  -9   9   3       76.91       81.67     12.44 o 
  -8   9   3       56.08       61.35     10.99 o 
  -7   9   3       19.80       22.12      7.94 o 
  -6   9   3        0.01       -0.92      6.26 o 
  -5   9   3        6.11       -1.09      5.16 o 
  -4   9   3       95.36       95.86     11.89 o 
  -3   9   3       43.57       52.18     10.73 o 
  -2   9   3       74.45       86.99     10.84 o 
  -1   9   3       58.92       49.25      8.45 o 
   0   9   3       21.28       10.91     12.16 o 
   1   9   3        0.56       -3.94      4.83 o 
   2   9   3      100.45      109.32     11.90 o 
   3   9   3       46.15       38.93      8.48 o 
   4   9   3      402.43      388.19     20.28 o 
   5   9   3       94.10       81.84     26.18 o 
   6   9   3       27.45       23.04      7.70 o 
   7   9   3       61.29       64.77     11.02 o 
   8   9   3        6.11        7.75      6.20 o 
   9   9   3       36.57       51.78     10.43 o 
  -9  10   3      873.62      879.19     36.16 o 
  -8  10   3        0.06       14.39      8.35 o 
  -7  10   3       35.46       51.48     20.23 o 
  -6  10   3        0.92       -5.72      6.65 o 
  -5  10   3        1.63        3.10      8.51 o 
  -4  10   3        0.00       -7.83      8.07 o 
  -3  10   3        1.26        9.37      5.88 o 
  -2  10   3        6.13        7.81      6.07 o 
  -1  10   3        0.59        0.48      4.97 o 
   0  10   3       62.42       66.47     10.24 o 
   1  10   3       19.78       19.53     21.36 o 
   2  10   3      870.42      848.65     32.29 o 
   3  10   3        3.00        2.75      5.80 o 
   4  10   3       13.10       16.64     16.13 o 
   5  10   3      163.11      163.91     16.46 o 
   6  10   3        5.92        7.29     15.41 o 
   7  10   3        0.69       -1.25      9.15 o 
  -7  11   3       94.96       86.72     13.80 o 
  -6  11   3        1.77       -1.34      6.60 o 
  -5  11   3       68.37       81.12     12.93 o 
  -4  11   3        6.85       -2.33     10.68 o 
  -3  11   3       18.73       19.67      8.35 o 
  -2  11   3        6.41       18.21     10.07 o 
  -1  11   3        0.28        0.03      6.15 o 
   0  11   3        1.60        7.41      6.69 o 
   1  11   3       55.49       61.50     19.95 o 
   2  11   3      398.54      401.15     22.68 o 
   3  11   3       59.86       47.59     23.49 o 
   4  11   3       46.92       38.01     11.00 o 
   5  11   3       73.75       84.73     26.91 o 
  -2  12   3        6.00        9.62      7.96 o 
  -1  12   3        1.93        3.81      7.56 o 
   0  12   3      230.46      205.06     18.65 o 
 -16   0   4       51.57       49.81      6.76 o 
 -15   0   4       26.97       30.38      5.72 o 
 -14   0   4       11.83       13.47      4.10 o 
 -13   0   4      531.93      547.10     16.72 o 
 -12   0   4     1404.36     1397.74     29.93 o 
 -11   0   4       20.60       16.36      3.51 o 
 -10   0   4      382.54      390.98     14.53 o 
  -9   0   4       10.32        0.79      8.91 o 
  -8   0   4     2614.63     2739.56     76.85 o 
  -7   0   4      454.24      522.31     15.41 o 
  -6   0   4     3596.20     3399.80     69.56 o 
  -5   0   4      260.09      247.36     10.06 o 
  -4   0   4       37.24       49.40      2.67 o 
  -3   0   4      792.77      649.49     10.67 o 
  -2   0   4     6467.83     6054.94     80.74 o 
  -1   0   4     3744.85     3298.16     76.87 o 
   0   0   4     7585.35     7613.91    150.33 o 
   1   0   4     6153.77     6046.55     90.80 o 
   2   0   4     2683.74     2745.02     43.58 o 
   3   0   4      394.07      337.72      8.66 o 
   4   0   4     5722.68     6062.78     93.35 o 
   5   0   4     1856.79     2129.02     36.88 o 
   6   0   4      254.92      289.38     11.39 o 
   7   0   4      777.37      812.90     22.75 o 
   8   0   4       15.64        6.19      2.97 o 
   9   0   4      195.01      205.58     14.22 o 
  10   0   4      226.86      216.90     27.52 o 
  11   0   4       12.79       11.36      5.43 o 
  12   0   4       91.16      104.19     12.01 o 
  13   0   4        0.40       -7.41      4.70 o 
  14   0   4        2.87        7.59      9.05 o 
 -16   1   4        8.81        7.38      3.17 o 
 -15   1   4        1.93        3.68      2.68 o 
 -14   1   4       17.65       20.40      3.24 o 
 -13   1   4      109.93      117.27      6.04 o 
 -12   1   4      400.40      406.02     11.59 o 
 -11   1   4       16.32       13.68      2.57 o 
 -10   1   4       32.62       26.83      3.79 o 
  -9   1   4       79.00       77.13      6.96 o 
  -8   1   4      165.32      168.14      5.76 o 
  -7   1   4      200.65      172.52      8.25 o 
  -6   1   4     1215.73     1165.73     39.17 o 
  -5   1   4     2925.86     2887.28     40.45 o 
  -4   1   4        3.07       15.64      3.71 o 
  -2   1   4     1641.15     1550.95     22.27 o 
  -1   1   4       79.52       69.98      2.51 o 
   0   1   4     3037.86     3021.42     37.69 o 
   1   1   4     2831.71     2660.36     70.81 o 
   2   1   4     1110.99     1115.13     14.07 o 
   3   1   4      246.17      268.15      4.91 o 
   4   1   4      416.20      470.52     11.28 o 
   5   1   4      473.11      481.82      8.58 o 
   6   1   4       87.74      111.60      8.25 o 
   7   1   4       40.94       46.86      6.03 o 
   8   1   4      252.24      257.24      7.00 o 
   9   1   4      509.83      472.04     10.27 o 
  10   1   4      301.20      288.35     13.25 o 
  11   1   4       74.80       84.10      6.11 o 
  12   1   4       42.57       28.68      4.38 o 
  13   1   4        5.10        4.22      3.89 o 
 -16   2   4      159.58      167.63     10.18 o 
 -15   2   4       15.06       15.40      3.57 o 
 -14   2   4      182.83      169.05      7.57 o 
 -13   2   4      146.73      135.72      7.88 o 
 -12   2   4       69.59       72.54      4.30 o 
 -11   2   4       23.08       21.89      2.71 o 
 -10   2   4       99.49       97.69      5.16 o 
  -9   2   4       20.50       26.94      2.74 o 
  -8   2   4        1.28        1.33      1.53 o 
  -7   2   4      437.50      444.07      8.65 o 
  -6   2   4      227.28      209.42      6.22 o 
  -5   2   4     3542.81     3704.95     45.90 o 
  -4   2   4        0.54        0.55      0.76 o 
  -2   2   4       33.19       51.89      1.77 o 
  -1   2   4      302.82      293.88      4.66 o 
   0   2   4      148.13      158.39      3.46 o 
   1   2   4     1774.06     1779.80     25.51 o 
   2   2   4      704.71      707.18      9.90 o 
   3   2   4     5510.82     5839.04     59.49 o 
   4   2   4        5.94        7.07      1.33 o 
   5   2   4      171.43      176.89      4.53 o 
   6   2   4        8.64       12.99      2.48 o 
   7   2   4        0.36        0.96      1.58 o 
   8   2   4      318.51      301.24      8.35 o 
   9   2   4       21.06       20.64      3.58 o 
  10   2   4       45.25       50.69      5.02 o 
  11   2   4      144.88      145.15     10.12 o 
  12   2   4       39.75       30.06      4.34 o 
  13   2   4       43.21       40.26      5.12 o 
 -15   3   4      129.89      125.40      7.54 o 
 -14   3   4       18.99       25.52      4.01 o 
 -13   3   4      972.08      889.89     17.77 o 
 -12   3   4        0.23        0.57      1.99 o 
 -11   3   4       70.43       69.85      4.31 o 
 -10   3   4       48.81       49.95      3.80 o 
  -9   3   4        5.34        1.99      1.55 o 
  -8   3   4       16.19       24.17      3.32 o 
  -7   3   4       88.33       76.98      3.27 o 
  -6   3   4      316.78      343.38      6.47 o 
  -5   3   4     1548.19     1525.29     18.97 o 
  -4   3   4     7870.73     8150.06     88.00 o 
  -3   3   4     1593.17     1600.38     20.96 o 
  -2   3   4      125.57      148.93      3.21 o 
  -1   3   4      504.92      501.31      7.83 o 
   0   3   4        1.59        2.64      0.90 o 
   1   3   4        2.87        5.09      1.15 o 
   2   3   4     4649.01     4995.70     55.57 o 
   3   3   4        5.04        9.28      1.47 o 
   4   3   4      124.51      133.01      3.84 o 
   5   3   4      572.35      607.51      9.46 o 
   6   3   4      940.42      987.79     15.03 o 
   7   3   4        3.19       -0.42      1.67 o 
   8   3   4      295.02      269.15      7.34 o 
   9   3   4        2.69        0.55      1.99 o 
  10   3   4       77.52       79.64      6.94 o 
  11   3   4      130.28      126.94      7.18 o 
  12   3   4      135.38      122.04     10.01 o 
  13   3   4       66.64       79.12      7.87 o 
 -15   4   4      296.43      300.88      9.93 o 
 -14   4   4       99.55      115.12      6.44 o 
 -13   4   4       11.72       10.37      2.66 o 
 -12   4   4       48.50       46.23      4.22 o 
 -11   4   4       31.90       28.02      5.05 o 
 -10   4   4      415.50      431.70     10.92 o 
  -9   4   4        0.32       -1.76      1.60 o 
  -8   4   4       34.45       28.53      2.64 o 
  -7   4   4      109.63      106.70      3.93 o 
  -6   4   4      361.62      328.32      8.80 o 
  -5   4   4      179.91      208.56      4.83 o 
  -4   4   4       24.53       20.83      1.77 o 
  -3   4   4      963.75     1046.42     12.74 o 
  -2   4   4      127.98      117.57      4.83 o 
  -1   4   4      194.16      195.11      4.64 o 
   0   4   4        1.15        0.03      0.84 o 
   1   4   4      390.85      468.32      6.70 o 
   2   4   4     1147.05     1229.00     14.97 o 
   3   4   4       76.99       79.99      3.64 o 
   4   4   4       11.90        5.86      2.09 o 
   5   4   4      314.32      329.88      7.05 o 
   6   4   4       48.39       45.02      3.23 o 
   7   4   4        2.85        6.45      1.96 o 
   8   4   4       12.08        5.97      2.19 o 
   9   4   4       13.99       10.97      2.60 o 
  10   4   4        3.94        2.22      2.30 o 
  11   4   4       26.37       25.31      3.83 o 
  12   4   4       17.06       25.78      4.42 o 
  13   4   4      129.29      147.57      8.68 o 
 -15   5   4       14.66        7.81      5.61 o 
 -14   5   4       66.31       70.26      5.83 o 
 -13   5   4       83.52       97.24      8.09 o 
 -12   5   4      170.42      179.01      7.60 o 
 -11   5   4        6.61        2.43      3.43 o 
 -10   5   4       23.22       17.48      3.37 o 
  -9   5   4     1023.06      960.52     17.80 o 
  -8   5   4       48.57       48.84      3.99 o 
  -7   5   4        3.17        3.24      1.36 o 
  -6   5   4       79.32       72.56      3.34 o 
  -5   5   4      115.89      110.01      8.36 o 
  -4   5   4      235.27      264.31      6.35 o 
  -3   5   4      137.27      138.19      4.07 o 
  -2   5   4      496.99      544.45      9.44 o 
  -1   5   4        4.79        1.85      1.20 o 
   0   5   4     2047.62     2139.70     25.94 o 
   1   5   4       15.11       18.27      1.76 o 
   2   5   4       10.69       15.70      2.12 o 
   3   5   4      447.00      481.38      8.44 o 
   4   5   4      139.25      141.19      4.44 o 
   5   5   4       37.71       39.33      2.90 o 
   6   5   4       70.21       88.54      4.32 o 
   7   5   4       87.90       86.70      4.56 o 
   8   5   4       30.53       32.27      4.07 o 
   9   5   4      142.05      149.56      6.57 o 
  10   5   4      153.97      164.06      7.97 o 
  11   5   4        7.48        7.05      3.22 o 
  12   5   4       11.23        5.65      3.92 o 
 -14   6   4        3.93        5.13      2.99 o 
 -13   6   4       29.36       36.51      4.37 o 
 -12   6   4      183.15      198.58      9.39 o 
 -11   6   4       27.90       30.17      4.28 o 
 -10   6   4       26.89       24.82      3.71 o 
  -9   6   4        5.74        7.96      4.58 o 
  -8   6   4       32.28       41.97      4.36 o 
  -7   6   4      233.43      256.33      7.60 o 
  -6   6   4      602.55      618.90     16.24 o 
  -5   6   4      184.95      208.80      7.67 o 
  -4   6   4       26.31       27.78      3.54 o 
  -3   6   4      226.67      227.98      5.64 o 
  -2   6   4      262.05      300.80      7.08 o 
  -1   6   4     1988.04     2152.23     32.22 o 
   0   6   4        6.49        4.46      1.99 o 
   1   6   4        2.85       -1.46      1.40 o 
   2   6   4       53.31       63.68      6.68 o 
   3   6   4       88.04       88.63      4.57 o 
   4   6   4      406.50      419.15      9.50 o 
   5   6   4        0.56       -0.01      1.68 o 
   6   6   4      145.34      139.65      6.50 o 
   7   6   4       57.61       54.65      4.27 o 
   8   6   4       19.56       19.90      3.23 o 
   9   6   4       68.04       69.24      5.21 o 
  10   6   4       50.44       70.71      5.63 o 
  11   6   4       88.59      103.69      7.76 o 
 -13   7   4        2.91        2.70      3.16 o 
 -12   7   4      260.01      292.04     10.07 o 
 -11   7   4        3.80        5.16      3.23 o 
 -10   7   4       82.86       87.20      6.87 o 
  -9   7   4      131.69      126.40     11.73 o 
  -8   7   4       57.32       49.50     13.76 o 
  -7   7   4      441.32      464.83     20.39 o 
  -6   7   4      342.06      358.21     13.17 o 
  -5   7   4      392.30      390.73     11.02 o 
  -4   7   4       59.30       61.91      5.46 o 
  -3   7   4       34.85       33.21      2.52 o 
  -2   7   4       82.33       89.29      4.00 o 
  -1   7   4       88.75      103.34      5.69 o 
   0   7   4      475.02      496.24     11.79 o 
   1   7   4        0.20        0.44      2.23 o 
   2   7   4      364.89      408.24     10.73 o 
   3   7   4      138.07      123.58      8.36 o 
   4   7   4      363.92      367.76     13.46 o 
   5   7   4      220.94      229.70     10.93 o 
   6   7   4        1.03        4.37      3.63 o 
   7   7   4       29.20       19.45      5.80 o 
   8   7   4        0.28        0.38      3.11 o 
   9   7   4        0.84        1.71      3.41 o 
  10   7   4       11.62       10.65      4.30 o 
  11   7   4       95.31      116.85      9.67 o 
 -12   8   4       51.03       56.64     15.84 o 
 -11   8   4       37.39       23.51     12.61 o 
 -10   8   4       18.24       14.52     11.29 o 
  -9   8   4        4.60       14.47      6.91 o 
  -8   8   4      369.04      367.16     31.66 o 
  -7   8   4      139.14      114.89     12.67 o 
  -6   8   4      575.57      579.38     24.43 o 
  -5   8   4       88.80       83.56     10.60 o 
  -4   8   4      570.36      532.04     22.21 o 
  -3   8   4      178.20      190.95      7.25 o 
  -2   8   4       44.10       58.16      8.16 o 
  -1   8   4      103.78      108.06     10.70 o 
   0   8   4      307.77      316.88     15.91 o 
   1   8   4       13.59        8.20     14.34 o 
   2   8   4        2.05        2.04      3.29 o 
   3   8   4      173.90      169.60      9.57 o 
   4   8   4      496.38      498.88     16.36 o 
   5   8   4       46.54       42.44      6.04 o 
   6   8   4        0.35        0.04      3.46 o 
   7   8   4       52.22       62.50      7.31 o 
   8   8   4      282.64      291.97     14.65 o 
   9   8   4      141.74      158.93     12.62 o 
  10   8   4        0.27        2.86      3.51 o 
 -11   9   4       70.63       59.68     11.57 o 
 -10   9   4      258.18      310.12     21.48 o 
  -9   9   4      158.03      149.08     15.98 o 
  -8   9   4        0.24       10.84      6.77 o 
  -7   9   4      196.78      186.32     16.75 o 
  -6   9   4        0.17       -0.89      5.33 o 
  -5   9   4       83.15       81.00     20.58 o 
  -4   9   4       93.86       91.23     15.59 o 
  -3   9   4        6.69        8.83      5.59 o 
  -2   9   4       36.25       30.76      7.13 o 
  -1   9   4      111.38      115.00     21.04 o 
   0   9   4       72.15       89.00     13.36 o 
   1   9   4       42.72       39.69      7.71 o 
   2   9   4      103.48       90.36     11.21 o 
   3   9   4       65.98       53.67      9.50 o 
   4   9   4      155.81      153.36     14.62 o 
   5   9   4      146.13      151.49     14.94 o 
   6   9   4      138.61      113.33     13.12 o 
   7   9   4        1.22       -0.89      5.45 o 
   8   9   4        0.74        0.27     11.22 o 
  -9  10   4       36.19       10.15     15.19 o 
  -8  10   4      167.57      164.50     17.35 o 
  -7  10   4       78.78       59.74     11.48 o 
  -6  10   4        9.83        8.78      6.87 o 
  -5  10   4        0.09        1.73      6.09 o 
  -4  10   4       36.06       48.25      9.33 o 
  -3  10   4        0.99        7.79      6.64 o 
  -2  10   4       15.44       13.83      6.21 o 
  -1  10   4       59.40       65.86     10.04 o 
   0  10   4        0.44        8.03      5.89 o 
   1  10   4      116.01      145.92     16.88 o 
   2  10   4       82.30       86.59     12.00 o 
   3  10   4        6.83        5.37      5.85 o 
   4  10   4        3.94        2.20      6.28 o 
   5  10   4      138.75      129.66     14.49 o 
   6  10   4        4.51       -1.80      5.90 o 
   7  10   4      556.33      553.74     38.96 o 
  -7  11   4        0.00       -8.59     19.90 o 
  -6  11   4      146.11      137.61     23.49 o 
  -5  11   4        0.01        5.70      7.27 o 
  -4  11   4       73.67       50.98     10.72 o 
  -3  11   4       79.27       87.97     12.19 o 
  -2  11   4       21.35       23.03     10.53 o 
  -1  11   4        7.20       15.30      7.74 o 
   0  11   4       16.64       15.21      7.68 o 
   1  11   4      110.50      101.50     13.41 o 
   2  11   4        4.38        8.67      7.03 o 
   3  11   4        0.34        4.91      7.29 o 
   4  11   4        6.87       19.71     11.02 o 
 -16   1   5        0.34        4.50      2.82 o 
 -15   1   5      100.82      102.06      6.24 o 
 -14   1   5       54.50       54.10      4.52 o 
 -13   1   5       52.16       53.68      4.23 o 
 -12   1   5        3.51        4.58      2.69 o 
 -11   1   5      155.83      141.63      8.07 o 
 -10   1   5       12.84        8.33      2.42 o 
  -9   1   5      722.67      705.14     14.38 o 
  -8   1   5      358.48      400.70     10.82 o 
  -7   1   5      308.43      298.82      7.48 o 
  -6   1   5     4730.82     4961.76     60.88 o 
  -5   1   5     2976.99     2844.33     32.74 o 
  -4   1   5     1154.35     1110.35     31.30 o 
  -3   1   5      193.55      180.62      6.51 o 
  -2   1   5      279.19      236.46      4.24 o 
  -1   1   5      226.08      247.02      5.57 o 
   0   1   5     6080.59     6264.67     75.09 o 
   1   1   5        7.60        2.65      1.35 o 
   2   1   5      331.94      352.06     10.00 o 
   3   1   5       39.53       45.82      2.58 o 
   4   1   5     1458.43     1518.03     19.54 o 
   5   1   5       22.04       26.32      2.36 o 
   6   1   5        1.66       -1.69      1.38 o 
   7   1   5       20.97       23.98      2.79 o 
   8   1   5      128.82      109.80      5.41 o 
   9   1   5       16.22       12.35      2.93 o 
  10   1   5      437.42      420.48     14.86 o 
  11   1   5       30.02       19.53      3.70 o 
  12   1   5      134.44      112.16      8.79 o 
  13   1   5        6.09        9.66      4.46 o 
 -16   2   5       70.11       83.97      6.63 o 
 -15   2   5       18.94       17.68      3.47 o 
 -14   2   5       17.54       18.02      4.01 o 
 -13   2   5       18.36       17.91      2.76 o 
 -12   2   5       24.23       23.08      2.95 o 
 -11   2   5      261.43      263.16      7.90 o 
 -10   2   5      414.74      431.01      9.89 o 
  -9   2   5      233.33      254.42      7.68 o 
  -8   2   5     1242.02     1256.96     21.96 o 
  -7   2   5      418.92      458.96     14.00 o 
  -6   2   5       31.48       19.77      1.90 o 
  -5   2   5     2068.92     2250.12     26.66 o 
  -4   2   5       20.79       34.28      1.75 o 
  -3   2   5        7.94       16.89      1.53 o 
  -2   2   5     5164.59     4980.45     59.31 o 
  -1   2   5       60.30       72.01      2.14 o 
   0   2   5      206.63      238.66      4.09 o 
   1   2   5      534.52      495.77      6.93 o 
   2   2   5      422.03      485.34      7.71 o 
   3   2   5      464.19      574.60      8.42 o 
   4   2   5      123.37      103.50      3.74 o 
   5   2   5       28.89       33.45      2.67 o 
   6   2   5        4.60        4.75      1.67 o 
   7   2   5      133.71      137.32     10.59 o 
   8   2   5       32.67       19.47      2.99 o 
   9   2   5       10.82       14.08      3.04 o 
  10   2   5      122.67      128.57      7.78 o 
  11   2   5      202.88      193.89      9.04 o 
  12   2   5        1.03       -0.57      3.10 o 
  13   2   5        0.48       -3.10      3.50 o 
 -16   3   5       12.86       13.89      4.28 o 
 -15   3   5      372.09      407.94     13.13 o 
 -14   3   5      104.87      109.86      6.27 o 
 -13   3   5        2.65        3.45      2.22 o 
 -12   3   5       45.31       44.74      3.77 o 
 -11   3   5      368.46      348.47     15.27 o 
 -10   3   5       30.70       36.34      3.27 o 
  -9   3   5      214.04      219.49      7.65 o 
  -8   3   5       72.88       59.38      4.41 o 
  -7   3   5      223.09      230.47      5.45 o 
  -6   3   5       53.32       53.68      3.02 o 
  -5   3   5       32.98       28.12      2.05 o 
  -4   3   5     1077.60     1196.24     15.19 o 
  -3   3   5       84.87       96.88      3.55 o 
  -2   3   5        4.14        4.69      0.77 o 
  -1   3   5      807.20      778.34      8.95 o 
   0   3   5       43.86       48.41      1.92 o 
   1   3   5     1047.56     1073.15     13.13 o 
   2   3   5       11.87       19.81      1.75 o 
   3   3   5      192.82      213.37      4.98 o 
   4   3   5      279.90      322.28      6.69 o 
   5   3   5      101.17      103.12      4.43 o 
   6   3   5       53.01       51.15      3.49 o 
   7   3   5      216.82      176.94      6.94 o 
   8   3   5      296.11      283.63      7.71 o 
   9   3   5       92.89       86.92      5.65 o 
  10   3   5       94.48       97.34      6.47 o 
  11   3   5       13.64       14.13      3.64 o 
  12   3   5       53.80       52.57      7.20 o 
  13   3   5       16.64       23.35      5.80 o 
 -15   4   5      340.91      357.74     11.39 o 
 -14   4   5      117.96      136.21      6.93 o 
 -13   4   5       39.93       39.02      4.19 o 
 -12   4   5      112.79      114.64      6.84 o 
 -11   4   5       67.04       64.47      5.82 o 
 -10   4   5      170.87      143.85      6.40 o 
  -9   4   5        0.75        3.88      1.69 o 
  -8   4   5       73.53       66.12      3.42 o 
  -7   4   5       20.26       14.12      1.58 o 
  -6   4   5       45.19       48.98      2.44 o 
  -5   4   5       19.05       12.35      3.03 o 
  -4   4   5     1630.57     1800.92     24.72 o 
  -3   4   5      913.51      976.86     11.99 o 
  -2   4   5       56.30       47.03      1.95 o 
  -1   4   5      203.24      211.62      5.43 o 
   0   4   5      484.79      531.95      8.29 o 
   1   4   5     1024.12     1070.20     13.18 o 
   2   4   5      846.84      873.30     11.60 o 
   3   4   5      121.99      120.36      4.21 o 
   4   4   5       32.44       30.01      2.50 o 
   5   4   5        1.83       -0.12      1.97 o 
   6   4   5      258.28      238.09      6.40 o 
   7   4   5       41.60       47.76      3.58 o 
   8   4   5        1.01       -0.19      2.01 o 
   9   4   5      113.27      118.79      6.99 o 
  10   4   5      164.86      177.61      8.32 o 
  11   4   5        0.07        0.76      2.98 o 
  12   4   5        0.86       -1.94      3.17 o 
 -15   5   5      390.53      425.45     13.81 o 
 -14   5   5       66.25       93.87      9.19 o 
 -13   5   5       89.56       87.93     10.68 o 
 -12   5   5       18.65       25.25      4.27 o 
 -11   5   5       54.17       47.45      7.85 o 
 -10   5   5       74.27       79.93      5.82 o 
  -9   5   5      262.03      279.13      9.85 o 
  -8   5   5        0.07        1.42      1.59 o 
  -7   5   5       35.06       38.32      2.57 o 
  -6   5   5      211.58      187.75      6.62 o 
  -5   5   5      459.38      459.42     13.04 o 
  -4   5   5       13.72       14.56      1.91 o 
  -3   5   5       56.64       61.42      4.79 o 
  -2   5   5       35.75       39.93      2.51 o 
  -1   5   5       86.69       79.52      3.55 o 
   0   5   5     1962.67     2105.67     25.90 o 
   1   5   5      134.74      137.07      4.53 o 
   2   5   5     1711.57     1707.66     24.95 o 
   3   5   5       50.70       60.38      4.33 o 
   4   5   5       42.54       42.85      3.38 o 
   5   5   5      416.70      402.97      9.26 o 
   6   5   5      228.97      201.76      8.44 o 
   7   5   5       21.96       23.63      3.27 o 
   8   5   5       66.09       57.50      4.67 o 
   9   5   5       47.06       47.92      6.03 o 
  10   5   5       19.93       21.27      3.87 o 
  11   5   5        9.15        5.25      3.49 o 
  12   5   5        1.38       -0.81      3.46 o 
 -14   6   5       33.59       49.18      5.84 o 
 -13   6   5      116.43      145.27      8.36 o 
 -12   6   5        0.87        5.51      2.99 o 
 -11   6   5        0.32       -0.61      2.52 o 
 -10   6   5       39.40       43.12     11.66 o 
  -9   6   5        0.18        2.16      5.54 o 
  -8   6   5      218.90      223.09      7.19 o 
  -7   6   5        2.36        2.95      2.60 o 
  -6   6   5       47.83       42.67      4.92 o 
  -5   6   5        3.83        4.70      4.03 o 
  -4   6   5       58.78       65.91      4.83 o 
  -3   6   5     1921.06     2024.56     28.26 o 
  -2   6   5      202.61      224.00      5.72 o 
  -1   6   5      766.95      816.05     13.70 o 
   0   6   5      171.96      175.77      6.38 o 
   1   6   5       84.84       82.50      5.12 o 
   2   6   5      252.49      265.49     13.65 o 
   3   6   5      144.21      133.58      8.17 o 
   4   6   5       27.44       35.01      4.36 o 
   5   6   5       22.45       18.92      2.57 o 
   6   6   5      586.50      530.02     11.56 o 
   7   6   5       31.33       27.71      4.00 o 
   8   6   5        0.39       -1.41      2.30 o 
   9   6   5       44.32       40.46      4.53 o 
  10   6   5        0.71       -1.17      2.90 o 
  11   6   5       20.28       24.97      5.60 o 
 -13   7   5      135.00      126.55      7.66 o 
 -12   7   5      105.22      127.41      8.38 o 
 -11   7   5       16.56       19.24      7.21 o 
 -10   7   5        1.92        2.75      2.49 o 
  -9   7   5       20.88       21.18      3.37 o 
  -8   7   5        4.89        0.03      4.03 o 
  -7   7   5      435.05      407.13     14.65 o 
  -6   7   5       70.36       66.13      5.42 o 
  -5   7   5       39.61       39.01      4.23 o 
  -4   7   5      403.84      404.64     18.06 o 
  -3   7   5        0.45       -0.15      1.30 o 
  -2   7   5      653.32      704.09     12.59 o 
  -1   7   5       26.91       29.60      3.52 o 
   0   7   5       28.85       37.36      3.77 o 
   1   7   5      107.35      119.01      6.46 o 
   2   7   5       62.92       56.42      4.69 o 
   3   7   5        3.46        2.43      2.27 o 
   4   7   5        2.09        7.50      2.81 o 
   5   7   5       69.16       67.86      6.96 o 
   6   7   5       64.92       69.27      7.30 o 
   7   7   5       38.52       33.83      4.71 o 
   8   7   5       59.38       68.11      6.19 o 
   9   7   5      132.51      129.49     10.57 o 
  10   7   5       90.75       97.99     10.33 o 
 -12   8   5       43.28       51.02     16.75 o 
 -11   8   5      125.55      128.49     20.77 o 
 -10   8   5       51.06       70.10     15.75 o 
  -9   8   5       54.41       61.96     11.04 o 
  -8   8   5      365.09      372.14     20.90 o 
  -7   8   5       37.79       34.34      8.00 o 
  -6   8   5       24.93       45.01     13.34 o 
  -5   8   5       15.69       11.06      5.81 o 
  -4   8   5      272.94      271.95     21.11 o 
  -3   8   5       10.89       11.86      2.53 o 
  -2   8   5       42.19       52.83      5.95 o 
  -1   8   5       54.90       45.40      6.12 o 
   0   8   5       32.64       31.86      4.83 o 
   1   8   5      211.80      226.03     13.70 o 
   2   8   5       42.80       29.33      5.79 o 
   3   8   5       26.97       28.40      4.95 o 
   4   8   5      110.87      119.81      9.07 o 
   5   8   5      241.36      256.92     12.20 o 
   6   8   5       34.89       32.45      8.48 o 
   7   8   5       24.51       17.98      6.94 o 
   8   8   5       24.98       25.31      7.96 o 
   9   8   5        2.93        6.67      7.20 o 
 -11   9   5        8.23       -4.80      6.61 o 
 -10   9   5       87.33       80.39     12.61 o 
  -9   9   5       28.88       18.13     13.60 o 
  -8   9   5      219.68      221.09     25.87 o 
  -7   9   5       96.55       92.13     12.71 o 
  -6   9   5      149.41      162.69     17.29 o 
  -5   9   5      256.71      233.25     31.01 o 
  -4   9   5        0.34       11.14      5.73 o 
  -3   9   5       60.87       55.88     12.33 o 
  -2   9   5        0.38        2.67      5.10 o 
  -1   9   5      321.33      340.11     30.87 o 
   0   9   5      125.14      129.42     26.73 o 
   1   9   5        1.84        8.94      5.68 o 
   2   9   5       21.08       12.43      5.95 o 
   3   9   5       24.86       21.42      7.00 o 
   4   9   5        1.49       -5.02      4.97 o 
   5   9   5        0.94        2.33     14.32 o 
   6   9   5       94.84       97.05     18.15 o 
   7   9   5        6.97       17.83      9.55 o 
   8   9   5      271.56      332.00     34.62 o 
  -9  10   5      196.22      150.78     27.39 o 
  -8  10   5        6.46        9.18      7.37 o 
  -7  10   5       50.27       72.10     11.61 o 
  -6  10   5       57.79       67.09     11.18 o 
  -5  10   5       46.79       45.79      9.87 o 
  -4  10   5        6.60        7.33      6.38 o 
  -3  10   5        0.48        3.49      5.71 o 
  -2  10   5        5.00       13.15      6.32 o 
  -1  10   5        2.26       10.24      7.73 o 
   0  10   5       29.48       23.88     12.41 o 
   1  10   5        0.84        2.58      5.70 o 
   2  10   5      187.46      166.60     15.47 o 
   3  10   5       24.56       18.09      7.59 o 
   4  10   5        7.01       11.38      8.92 o 
   5  10   5       56.05       70.39     16.04 o 
   6  10   5       69.29       98.31     18.75 o 
  -7  11   5        0.08       -4.64     11.18 o 
  -6  11   5        0.32       15.94      7.74 o 
  -5  11   5       36.29       27.80      9.21 o 
  -4  11   5       15.80       10.97     12.57 o 
  -3  11   5       24.04       25.30      9.27 o 
  -2  11   5        4.39        2.06     12.28 o 
  -1  11   5       25.15       35.23      9.37 o 
   0  11   5        2.40        8.81      9.83 o 
   1  11   5       36.14       44.61     13.31 o 
   2  11   5       22.27       21.78     10.98 o 
   3  11   5       25.97       21.48     11.85 o 
   4  11   5       85.39       75.85     16.47 o 
 -16   0   6        3.35        3.22      3.90 o 
 -15   0   6        1.25       -0.39      3.39 o 
 -14   0   6       46.35       45.75      5.97 o 
 -13   0   6      232.39      239.83     17.15 o 
 -12   0   6       27.10       29.71      5.56 o 
 -11   0   6      127.93      100.77     11.36 o 
 -10   0   6      957.61      993.18     35.82 o 
  -9   0   6     1128.99     1109.82     37.49 o 
  -8   0   6      611.04      645.75     21.10 o 
  -7   0   6     5605.63     5872.34     81.52 o 
  -6   0   6     1822.05     1868.36     28.59 o 
  -5   0   6      193.25      167.15      8.80 o 
  -4   0   6     1930.63     1653.87     24.75 o 
  -3   0   6       91.23      106.10      6.11 o 
  -2   0   6        4.63       27.97      2.52 o 
  -1   0   6     4571.94     4656.16     74.74 o 
   0   0   6      936.71      951.92     17.47 o 
   1   0   6     2388.59     2377.74     38.81 o 
   2   0   6     1107.56     1050.60     19.94 o 
   3   0   6      254.60      313.08      8.97 o 
   4   0   6     1051.58     1028.01     20.85 o 
   5   0   6      577.65      630.29     18.54 o 
   6   0   6      513.15      571.36     15.19 o 
   7   0   6        3.10       12.06      3.40 o 
   8   0   6      396.21      390.92     18.69 o 
   9   0   6     1084.06     1014.90     24.59 o 
  10   0   6      152.84      128.09     11.64 o 
  11   0   6       40.97       47.97      8.38 o 
  12   0   6       47.69       38.76      8.37 o 
  13   0   6        2.15       -7.05      6.92 o 
 -16   1   6       17.72       20.68      4.97 o 
 -15   1   6       79.91       75.51      6.42 o 
 -14   1   6      157.64      152.16      7.16 o 
 -13   1   6        0.06        0.52      2.15 o 
 -12   1   6       12.44       12.10      5.12 o 
 -11   1   6      153.30      154.59      7.59 o 
 -10   1   6       31.24       28.86      3.72 o 
  -9   1   6      128.63      113.13      6.62 o 
  -8   1   6      765.28      812.77     15.40 o 
  -7   1   6        3.35        2.17      1.30 o 
  -6   1   6      363.40      380.62      6.40 o 
  -5   1   6       16.39       20.21      1.56 o 
  -4   1   6      217.51      211.87      4.09 o 
  -3   1   6     1153.36     1203.28     13.96 o 
  -2   1   6     8085.29     8313.36     90.33 o 
  -1   1   6     4856.76     4916.08     59.76 o 
   0   1   6     2048.47     2086.20     27.02 o 
   1   1   6     2371.97     2336.99     29.43 o 
   2   1   6      367.70      376.51      7.38 o 
   3   1   6       48.00       66.85      3.63 o 
   4   1   6        2.48        0.54      1.28 o 
   5   1   6        3.86        1.74      1.27 o 
   6   1   6        0.78       -1.04      1.63 o 
   7   1   6       13.10        9.78      2.32 o 
   8   1   6      230.90      206.88      8.40 o 
   9   1   6       13.70       15.83      3.48 o 
  10   1   6        1.15       -2.17      2.64 o 
  11   1   6       33.34       38.24      5.37 o 
  12   1   6        0.28       -3.37      3.77 o 
  13   1   6        3.65        4.57      6.31 o 
 -16   2   6       53.44       53.40      5.46 o 
 -15   2   6       13.09        8.39      4.16 o 
 -14   2   6       39.32       45.76      4.20 o 
 -13   2   6      103.48      103.92      5.76 o 
 -12   2   6       32.39       37.91      3.72 o 
 -11   2   6        0.04       -1.69      1.60 o 
 -10   2   6      158.02      146.27      7.66 o 
  -9   2   6      214.43      218.92      7.88 o 
  -7   2   6      188.28      189.19      6.37 o 
  -6   2   6      122.00      135.41      3.97 o 
  -5   2   6      262.07      263.38      4.88 o 
  -4   2   6       42.62       55.27      2.80 o 
  -3   2   6      705.99      661.63      9.48 o 
  -2   2   6       56.66       39.74      1.64 o 
  -1   2   6        1.20        0.19      0.71 o 
   0   2   6      801.71      850.94     14.71 o 
   1   2   6      686.27      647.34     15.97 o 
   2   2   6      188.74      222.40      5.60 o 
   3   2   6      274.67      247.61      6.71 o 
   4   2   6        1.32       -0.28      1.02 o 
   5   2   6      237.42      259.66      7.89 o 
   6   2   6      164.62      207.69      6.86 o 
   7   2   6      412.14      417.25     17.00 o 
   8   2   6       69.02       62.89      4.78 o 
   9   2   6       30.15       25.39      5.13 o 
  10   2   6        6.45        2.53      2.67 o 
  11   2   6       35.35       35.83      4.86 o 
  12   2   6        9.23        6.98      3.80 o 
 -16   3   6      243.31      287.85     17.60 o 
 -15   3   6      171.57      207.05     10.31 o 
 -14   3   6       38.94       49.86      4.87 o 
 -13   3   6       13.26       12.94      2.88 o 
 -12   3   6        0.66        2.08      2.06 o 
 -11   3   6       77.06       94.78      5.39 o 
 -10   3   6      790.89      719.29     13.58 o 
  -9   3   6      559.99      601.55     11.69 o 
  -8   3   6      567.88      532.08      9.56 o 
  -7   3   6      931.02      974.78     15.54 o 
  -6   3   6      217.35      201.13      5.28 o 
  -5   3   6      105.83      104.38      3.69 o 
  -4   3   6       26.61       21.61      1.48 o 
  -3   3   6       35.23       39.61      2.56 o 
  -2   3   6       23.44       21.15      1.31 o 
  -1   3   6       17.91       26.95      1.49 o 
   0   3   6     1605.49     1626.93     18.73 o 
   1   3   6     1275.22     1424.96     15.82 o 
   2   3   6       10.43        8.30      1.35 o 
   3   3   6      285.97      317.24      6.47 o 
   4   3   6      185.70      156.01      4.86 o 
   5   3   6      513.80      523.49      9.85 o 
   6   3   6      289.99      274.49      7.07 o 
   7   3   6      503.52      437.78     10.43 o 
   8   3   6      125.49      122.69      6.48 o 
   9   3   6        7.75        4.58      2.73 o 
  10   3   6        1.43        3.09      2.88 o 
  11   3   6        3.84        3.51      3.14 o 
  12   3   6        7.34        5.25      3.67 o 
 -15   4   6       17.92       21.85      4.02 o 
 -14   4   6       48.45       57.64      5.63 o 
 -13   4   6       28.42       27.90      3.94 o 
 -12   4   6        2.81       -0.09      2.08 o 
 -11   4   6      102.56      108.00      6.22 o 
 -10   4   6      162.23      170.37      6.68 o 
  -9   4   6       81.33       91.14      4.21 o 
  -8   4   6        6.77        5.91      1.47 o 
  -7   4   6      103.08       68.98      3.19 o 
  -6   4   6        0.04        0.98      0.99 o 
  -5   4   6      408.47      422.76     10.50 o 
  -4   4   6      511.15      484.21      6.71 o 
  -3   4   6       11.36       11.71      1.20 o 
  -2   4   6       58.57       60.08      2.25 o 
  -1   4   6      261.36      237.12      4.50 o 
   0   4   6       12.44       12.57      1.63 o 
   1   4   6     1126.37     1230.69     16.47 o 
   2   4   6      666.83      741.27     10.51 o 
   3   4   6      271.40      285.30      6.20 o 
   4   4   6      120.88      167.68      5.05 o 
   5   4   6       23.79       22.92      2.51 o 
   6   4   6      378.01      323.11      7.77 o 
   7   4   6       77.36       75.32      4.88 o 
   8   4   6       64.64       70.47      4.68 o 
   9   4   6       32.69       25.36      3.70 o 
  10   4   6       19.87       17.76      4.68 o 
  11   4   6        9.36        3.95      3.39 o 
  12   4   6        2.45       -3.31      3.60 o 
 -15   5   6        0.27        0.36      2.81 o 
 -14   5   6      234.99      274.33     15.06 o 
 -13   5   6       49.52       49.67      8.11 o 
 -12   5   6       17.73        9.10      3.08 o 
 -11   5   6      684.81      670.26     17.04 o 
 -10   5   6        0.11        0.89      2.11 o 
  -9   5   6      113.46       89.46      4.66 o 
  -8   5   6        0.35        0.12      1.31 o 
  -7   5   6        0.31        0.16      1.13 o 
  -6   5   6       10.67       14.57      2.58 o 
  -5   5   6        1.45        2.83      1.55 o 
  -4   5   6      195.31      210.66      7.23 o 
  -3   5   6      377.20      375.94      7.55 o 
  -2   5   6       89.31       92.98      3.77 o 
  -1   5   6       59.78       51.23      2.37 o 
   0   5   6        6.39        7.91      2.01 o 
   1   5   6      343.77      378.74     11.19 o 
   2   5   6     1131.15     1174.69     18.66 o 
   3   5   6      429.76      469.42     10.08 o 
   4   5   6      198.65      215.24      6.08 o 
   5   5   6      444.37      388.77     11.49 o 
   6   5   6      214.34      206.19      6.92 o 
   7   5   6      227.88      223.42      7.73 o 
   8   5   6      695.88      655.52     14.39 o 
   9   5   6      140.19      141.81      7.53 o 
  10   5   6       38.00       28.76      5.38 o 
  11   5   6       55.70       58.04     10.26 o 
 -14   6   6       15.95        7.25      4.12 o 
 -13   6   6      104.93      105.12      9.07 o 
 -12   6   6      135.25      115.45      8.84 o 
 -11   6   6       42.81       42.34      6.01 o 
 -10   6   6        2.96       -1.26      2.82 o 
  -9   6   6      205.97      183.60      8.29 o 
  -8   6   6        0.65        2.84      1.30 o 
  -7   6   6      155.74      140.83      8.77 o 
  -6   6   6        0.08        1.08      2.08 o 
  -5   6   6       57.16       65.17      6.53 o 
  -4   6   6        9.81        8.68      2.39 o 
  -3   6   6       33.67       32.53      4.76 o 
  -2   6   6        2.51        2.58      1.52 o 
  -1   6   6       93.84      115.41      8.60 o 
   0   6   6       85.47       96.00      5.58 o 
   1   6   6       94.39       89.59      6.04 o 
   2   6   6       29.31       35.53      3.89 o 
   3   6   6      201.38      214.31      7.91 o 
   4   6   6       61.89       52.32      5.48 o 
   5   6   6       47.23       36.29      3.77 o 
   6   6   6       46.28       49.66      4.39 o 
   7   6   6        0.38       -3.61      2.32 o 
   8   6   6       25.86       21.37      4.62 o 
   9   6   6        0.50        1.91      3.61 o 
  10   6   6       81.82       88.77      8.51 o 
 -13   7   6       11.80        6.19      5.06 o 
 -12   7   6       13.92       21.51      5.71 o 
 -11   7   6        6.56        6.72      2.86 o 
 -10   7   6        5.60        0.46      3.91 o 
  -9   7   6       36.17       24.77      5.85 o 
  -8   7   6       82.70       76.36      9.14 o 
  -7   7   6      461.16      392.14     12.00 o 
  -6   7   6       98.40       88.95      6.34 o 
  -5   7   6       21.31       12.19      3.04 o 
  -4   7   6      141.21      151.50      7.43 o 
  -3   7   6      172.65      186.46      5.43 o 
  -2   7   6      302.30      288.85      9.06 o 
  -1   7   6        9.55        9.85      2.71 o 
   0   7   6      489.96      478.05     13.81 o 
   1   7   6      115.36      123.57      6.85 o 
   2   7   6      143.64      145.63      7.14 o 
   3   7   6      192.67      188.38      7.80 o 
   4   7   6      284.11      255.97      9.16 o 
   5   7   6       25.43       26.84      4.14 o 
   6   7   6      267.63      262.84     12.00 o 
   7   7   6       62.28       75.77      7.35 o 
   8   7   6       18.01       30.45      5.43 o 
   9   7   6      184.83      188.86     12.12 o 
  10   7   6       63.88       64.29     21.01 o 
 -12   8   6       67.18       49.18     14.65 o 
 -11   8   6       66.33       72.85     17.16 o 
 -10   8   6        2.85        1.08      6.14 o 
  -9   8   6       90.62       83.34     22.11 o 
  -8   8   6       11.33        0.45      4.97 o 
  -7   8   6      156.77      156.62      8.89 o 
  -6   8   6        0.15       -0.23      2.59 o 
  -5   8   6      527.63      545.49     17.18 o 
  -4   8   6      114.37      115.87      8.58 o 
  -3   8   6     1029.08      992.02     24.50 o 
  -2   8   6      367.12      331.82     15.09 o 
  -1   8   6       52.72       46.09      7.73 o 
   0   8   6       26.75       24.16      4.64 o 
   1   8   6        0.96        1.01      3.21 o 
   2   8   6       27.61       30.98      5.19 o 
   3   8   6        0.94       -0.80      4.29 o 
   4   8   6      175.40      182.40     19.04 o 
   5   8   6      291.27      289.37     18.63 o 
   6   8   6        3.10        1.23      4.18 o 
   7   8   6        2.79        3.18      8.79 o 
   8   8   6        0.02        3.76      5.26 o 
   9   8   6      167.07      180.95     41.29 o 
 -11   9   6        2.52       -2.42      7.02 o 
 -10   9   6       30.56       35.80     11.49 o 
  -9   9   6      129.06      146.52     19.80 o 
  -8   9   6        2.67        0.93      6.60 o 
  -7   9   6       35.01       42.74      9.02 o 
  -6   9   6      274.13      272.45     17.70 o 
  -5   9   6      135.83      119.09     12.60 o 
  -4   9   6       14.81       16.99      6.13 o 
  -3   9   6       31.96       28.24      7.01 o 
  -2   9   6        2.68        9.93      5.27 o 
  -1   9   6        2.71        3.63      5.11 o 
   0   9   6      118.78      122.10     16.40 o 
   1   9   6        2.34        8.21      5.73 o 
   2   9   6       65.41       70.90     14.52 o 
   3   9   6      103.20       82.94     15.84 o 
   4   9   6        3.84        1.21      6.94 o 
   5   9   6      101.41      111.13     19.14 o 
   6   9   6       29.38       52.64     14.02 o 
   7   9   6       43.25       51.39     14.23 o 
  -9  10   6      160.90      138.37     24.07 o 
  -8  10   6       58.29       46.35     10.50 o 
  -7  10   6       17.72       20.45     16.03 o 
  -6  10   6      164.62      165.48     15.87 o 
  -5  10   6      128.84      112.45     13.26 o 
  -4  10   6      282.41      254.12     24.40 o 
  -3  10   6       25.76       22.67      7.63 o 
  -2  10   6       17.95       22.68     19.27 o 
  -1  10   6      128.60      118.23     19.02 o 
   0  10   6        1.25        6.77      8.45 o 
   1  10   6       32.54       28.45     11.14 o 
   2  10   6       43.85       48.83     13.23 o 
   3  10   6       11.52       21.24     10.03 o 
   4  10   6        2.89       -2.16      7.30 o 
   5  10   6       21.97       15.79     10.31 o 
  -6  11   6      133.58      152.57     16.08 o 
  -5  11   6      152.16      129.56     23.58 o 
  -4  11   6       59.11       42.02     14.70 o 
  -3  11   6      168.06      163.54     23.20 o 
  -2  11   6       75.41       89.60     18.52 o 
  -1  11   6       46.33       58.08     15.94 o 
   0  11   6       14.17       18.28     10.10 o 
   1  11   6      114.26      137.38     21.45 o 
   2  11   6       24.18       37.39     12.89 o 
   3  11   6        6.61       12.29      9.71 o 
 -16   1   7      223.06      206.72      8.97 o 
 -15   1   7       11.11        9.52      3.22 o 
 -14   1   7       21.26       20.50      3.40 o 
 -13   1   7       11.01        8.10      2.78 o 
 -12   1   7      305.26      261.29     10.96 o 
 -11   1   7      208.29      199.58      8.55 o 
 -10   1   7       24.48       19.55      3.38 o 
  -9   1   7       82.13       57.04      5.10 o 
  -8   1   7      560.80      591.43     11.09 o 
  -7   1   7        4.05        4.15      1.21 o 
  -6   1   7       13.21       12.38      1.45 o 
  -5   1   7        5.18        8.15      1.20 o 
  -4   1   7      205.62      205.32      4.20 o 
  -3   1   7     3533.13     3527.94     36.91 o 
  -2   1   7      894.07      914.15     12.40 o 
  -1   1   7     5019.05     5431.06     60.40 o 
   0   1   7       95.57      107.38      3.24 o 
   1   1   7      332.53      361.83     12.37 o 
   2   1   7      119.06      126.32      4.39 o 
   3   1   7       11.29       16.36      2.62 o 
   4   1   7        0.80        0.70      1.18 o 
   5   1   7       29.08       26.54      5.43 o 
   6   1   7       18.82       25.62      3.88 o 
   7   1   7       29.72       28.73      3.54 o 
   8   1   7      250.06      229.72      9.39 o 
   9   1   7       54.20       38.39      4.38 o 
  10   1   7       75.22       52.57      5.82 o 
  11   1   7       51.18       38.72      5.47 o 
  12   1   7       57.02       67.68      7.21 o 
 -16   2   7       38.97       51.53      8.85 o 
 -15   2   7        6.53        2.69      2.60 o 
 -14   2   7       60.89       49.58      4.74 o 
 -13   2   7      100.51      113.77      6.54 o 
 -12   2   7      110.20      112.66      6.80 o 
 -11   2   7       63.92       62.69      4.91 o 
 -10   2   7      406.55      386.82     22.64 o 
  -9   2   7       33.38       40.24      3.26 o 
  -7   2   7      996.78      983.46     17.91 o 
  -6   2   7        0.99        6.63      1.19 o 
  -5   2   7        5.74        6.05      1.14 o 
  -4   2   7        6.10        9.34      1.72 o 
  -3   2   7      633.70      606.30      9.57 o 
  -2   2   7     1416.18     1536.66     20.27 o 
  -1   2   7       18.91       13.45      1.89 o 
   0   2   7      961.15     1106.48     15.73 o 
   1   2   7      511.09      547.34      9.66 o 
   2   2   7      488.00      496.86     10.72 o 
   3   2   7       41.02       48.04      3.27 o 
   4   2   7       27.83       37.82      5.59 o 
   5   2   7      160.47      190.41      6.62 o 
   6   2   7      451.67      425.87     10.14 o 
   7   2   7      340.46      313.52      8.98 o 
   8   2   7      151.46      135.91      7.03 o 
   9   2   7      137.11      142.93      7.54 o 
  10   2   7       21.14       16.33      3.86 o 
  11   2   7       21.16       21.45      4.28 o 
  12   2   7        9.14        7.76      4.47 o 
 -16   3   7       58.73       87.46      9.69 o 
 -15   3   7        1.33        6.63      2.70 o 
 -14   3   7        0.28       -0.16      2.47 o 
 -13   3   7       18.74       20.10      3.27 o 
 -12   3   7       16.20       13.97      2.73 o 
 -11   3   7      142.37      115.28      9.23 o 
 -10   3   7      127.72      177.94      7.65 o 
  -9   3   7        0.01        0.51      1.77 o 
  -8   3   7       58.88       65.42      3.82 o 
  -7   3   7      109.06      103.85      8.15 o 
  -6   3   7       71.61       66.02      3.61 o 
  -5   3   7      589.79      586.91      8.57 o 
  -4   3   7     1054.19     1096.75     12.34 o 
  -3   3   7      221.55      218.95      3.95 o 
  -2   3   7      657.31      672.08      8.42 o 
  -1   3   7      436.81      414.10      5.96 o 
   0   3   7     1693.60     1771.67     20.52 o 
   1   3   7      347.01      367.67      5.91 o 
   2   3   7     1172.60     1240.80     14.72 o 
   3   3   7       24.16       25.03      2.28 o 
   4   3   7        0.11        0.91      1.50 o 
   5   3   7        0.34        2.20      1.73 o 
   6   3   7     1531.65     1437.23     22.72 o 
   7   3   7      164.80      139.67      6.79 o 
   8   3   7      287.67      263.86      8.60 o 
   9   3   7        1.82        2.90      2.86 o 
  10   3   7       12.51       18.41      3.94 o 
  11   3   7        0.63        4.37      3.50 o 
  12   3   7      376.45      409.30     16.41 o 
 -15   4   7       45.89       51.25      5.14 o 
 -14   4   7        0.27        1.25      2.84 o 
 -13   4   7       32.71       28.67      4.69 o 
 -12   4   7        0.81        0.48      2.17 o 
 -11   4   7      213.51      202.84      9.17 o 
 -10   4   7       16.01       25.32      2.82 o 
  -9   4   7        9.51        7.15      1.81 o 
  -8   4   7      237.23      262.76      6.30 o 
  -7   4   7       66.28       80.12      4.40 o 
  -6   4   7      127.95      123.39      4.39 o 
  -5   4   7       37.96       37.88      1.88 o 
  -4   4   7      175.22      159.07      3.30 o 
  -3   4   7       39.36       42.76      2.36 o 
  -2   4   7      143.36      160.74      3.30 o 
  -1   4   7      178.86      173.38      3.50 o 
   0   4   7       33.95       26.04      1.96 o 
   1   4   7      149.50      152.56      4.14 o 
   2   4   7      234.90      245.38      5.28 o 
   3   4   7      730.50      731.73     11.04 o 
   4   4   7        3.75        0.72      1.85 o 
   5   4   7       18.54       24.48      3.12 o 
   6   4   7        3.63       -1.88      1.70 o 
   7   4   7       27.05       26.03      3.05 o 
   8   4   7      117.85      123.67      6.79 o 
   9   4   7       98.44      117.30      6.94 o 
  10   4   7       54.05       45.20      5.68 o 
  11   4   7        0.13       -0.17      3.68 o 
 -15   5   7        0.03        3.06      2.95 o 
 -14   5   7       33.60       45.65      5.17 o 
 -13   5   7        1.30        3.55      2.95 o 
 -12   5   7      254.05      230.91      9.68 o 
 -11   5   7      314.97      290.63     10.08 o 
 -10   5   7      128.85      133.10      6.10 o 
  -9   5   7      619.98      501.11     10.45 o 
  -8   5   7      157.60      137.83      4.94 o 
  -7   5   7      107.03       81.01      4.78 o 
  -6   5   7      807.03      787.34     19.60 o 
  -5   5   7      535.47      534.33     12.86 o 
  -4   5   7      111.95      108.11      3.32 o 
  -3   5   7      247.63      238.61      5.92 o 
  -2   5   7       61.09       55.27      5.36 o 
  -1   5   7        5.99        6.21      2.23 o 
   0   5   7       59.87       68.58      3.72 o 
   1   5   7        5.46        6.14      1.88 o 
   2   5   7       14.10       17.92      2.47 o 
   3   5   7       19.12       20.86      2.78 o 
   4   5   7      275.70      266.17      7.00 o 
   5   5   7      110.75       75.87      4.75 o 
   6   5   7      122.70      135.91      6.56 o 
   7   5   7      258.10      273.02     10.02 o 
   8   5   7      369.82      359.65     13.39 o 
   9   5   7       41.69       25.93      5.18 o 
  10   5   7      163.93      162.99     12.43 o 
  11   5   7        4.45        1.56      3.95 o 
 -14   6   7      214.14      271.27     16.13 o 
 -13   6   7        0.54        1.93      3.46 o 
 -12   6   7       49.36       46.62     10.57 o 
 -11   6   7       12.29        9.78      5.96 o 
 -10   6   7        4.55        4.43      2.04 o 
  -9   6   7       23.89       21.00      6.20 o 
  -8   6   7       15.44       13.68      3.95 o 
  -7   6   7      134.71      116.99      8.18 o 
  -6   6   7      845.83      857.68     18.64 o 
  -5   6   7      471.43      473.14     12.40 o 
  -4   6   7       74.70       65.68      2.98 o 
  -3   6   7      552.54      529.01     10.17 o 
  -2   6   7      265.08      262.83      6.72 o 
  -1   6   7        0.08        0.15      2.07 o 
   0   6   7       62.32       63.88      5.83 o 
   1   6   7      185.44      192.79      7.45 o 
   2   6   7       16.23       26.26      3.52 o 
   3   6   7      126.50      126.41      6.94 o 
   4   6   7       32.25       19.02      4.31 o 
   5   6   7       14.13        7.29      2.76 o 
   6   6   7      141.08      131.62     10.43 o 
   7   6   7      269.32      265.39     11.19 o 
   8   6   7        2.24        4.08      3.61 o 
   9   6   7       33.31       32.54     10.24 o 
  10   6   7        2.31       -1.04      4.23 o 
 -13   7   7       88.01       82.76     12.95 o 
 -12   7   7      106.69      106.60     13.32 o 
 -11   7   7       53.28       55.94      4.63 o 
 -10   7   7        1.26        8.74      4.95 o 
  -9   7   7        3.19        3.64      4.32 o 
  -8   7   7       13.08        7.26      3.20 o 
  -7   7   7      182.24      155.89      9.98 o 
  -6   7   7      200.38      195.78      8.69 o 
  -5   7   7      175.26      169.44      8.12 o 
  -4   7   7      112.40       99.43      6.30 o 
  -3   7   7        0.02       -0.58      1.48 o 
  -2   7   7      499.87      497.96     12.57 o 
  -1   7   7       22.45       18.24      3.28 o 
   0   7   7       66.40       68.18      6.34 o 
   1   7   7        9.32        5.26      2.66 o 
   2   7   7        0.05        1.05      3.79 o 
   3   7   7      662.80      633.63     17.61 o 
   4   7   7       73.58       81.41      7.01 o 
   5   7   7      225.96      231.81     12.31 o 
   6   7   7      121.48      116.06      9.09 o 
   7   7   7       11.69       11.80      7.80 o 
   8   7   7      159.42      143.38     10.57 o 
   9   7   7      330.02      348.75     14.99 o 
 -12   8   7       11.40       13.95     10.47 o 
 -11   8   7        6.42        1.10      9.72 o 
 -10   8   7       43.19       46.63      9.64 o 
  -9   8   7       14.22       13.20      4.84 o 
  -8   8   7        0.31        2.47      2.96 o 
  -7   8   7       85.72       83.14     10.92 o 
  -6   8   7      187.05      178.18     12.05 o 
  -5   8   7       11.03       10.58      3.56 o 
  -4   8   7        6.54        2.64      2.99 o 
  -3   8   7      223.87      239.69      8.94 o 
  -2   8   7       10.54       10.83      3.65 o 
  -1   8   7       17.91       13.49      3.98 o 
   0   8   7      133.77      139.99     14.92 o 
   1   8   7       45.74       44.72      6.88 o 
   2   8   7      199.69      169.24     17.70 o 
   3   8   7       97.03      114.19     14.01 o 
   4   8   7        0.66        5.63      4.27 o 
   5   8   7       11.37       14.13      5.37 o 
   6   8   7        1.52        1.48      4.56 o 
   7   8   7        1.37        3.71      5.12 o 
   8   8   7       11.73       12.05      6.59 o 
 -11   9   7        0.58        6.60      7.56 o 
 -10   9   7       99.51      108.35     20.29 o 
  -9   9   7       52.18       29.03     15.58 o 
  -8   9   7      147.04      177.12     16.59 o 
  -7   9   7       22.23       22.81      7.23 o 
  -6   9   7      102.69      112.22     14.53 o 
  -5   9   7       62.34       50.52      8.80 o 
  -4   9   7      573.75      584.66     24.13 o 
  -3   9   7      104.64      119.85     12.01 o 
  -2   9   7       23.21       38.13     12.21 o 
  -1   9   7      200.41      191.54     22.69 o 
   0   9   7       58.30       57.86     13.02 o 
   1   9   7       15.39       11.19      7.96 o 
   2   9   7       28.23       39.49     11.52 o 
   3   9   7       34.66       29.40     11.31 o 
   4   9   7        1.15        7.22      7.93 o 
   5   9   7       24.94       31.05     11.16 o 
   6   9   7        0.80        4.98      8.02 o 
   7   9   7        0.01       -0.53      8.34 o 
  -9  10   7      141.67      141.00     16.43 o 
  -8  10   7        2.96        1.98     14.63 o 
  -7  10   7       52.47       33.39     15.43 o 
  -6  10   7       22.59       25.58     14.34 o 
  -5  10   7       14.82       24.70     12.73 o 
  -4  10   7       34.36       22.46     12.80 o 
  -3  10   7        3.37       17.84     11.02 o 
  -2  10   7       17.21       27.58     12.10 o 
  -1  10   7      182.76      201.23     24.50 o 
   0  10   7       36.38       39.74     12.70 o 
   1  10   7      159.44      181.25     23.62 o 
   2  10   7       10.20       15.62     10.24 o 
   3  10   7       47.73       56.13     14.49 o 
   4  10   7        5.66       13.70      9.97 o 
   5  10   7        6.91       16.10      9.74 o 
  -6  11   7       51.28       31.37     15.70 o 
  -5  11   7       14.06        3.52     12.35 o 
  -4  11   7      139.44      136.64     23.25 o 
  -3  11   7        3.87       -3.56     10.27 o 
  -2  11   7       53.21       44.91     14.42 o 
  -1  11   7        0.71       14.55     11.62 o 
   0  11   7        7.08       16.63     10.16 o 
   1  11   7      229.82      224.52     27.32 o 
   2  11   7      376.42      396.04     32.70 o 
 -16   0   8        0.02       -5.20      3.36 o 
 -15   0   8        0.78        4.44      4.05 o 
 -14   0   8       98.56       97.90     15.43 o 
 -13   0   8      203.70      206.78     13.59 o 
 -12   0   8      329.19      274.49     17.71 o 
 -11   0   8      198.05      191.12     13.68 o 
 -10   0   8      104.80      103.04     11.19 o 
  -9   0   8     2897.42     2895.90     44.30 o 
  -8   0   8      118.52      125.34      8.46 o 
  -7   0   8      613.91      614.84     12.66 o 
  -6   0   8      202.18      186.64      5.77 o 
  -5   0   8      956.64      871.24     26.17 o 
  -4   0   8      208.77      287.06      8.50 o 
  -3   0   8        1.72        2.49      1.19 o 
  -2   0   8     6037.10     6495.97     88.29 o 
  -1   0   8      138.05      158.03      4.98 o 
   0   0   8      143.77      183.96      5.26 o 
   1   0   8       34.89       50.30      3.95 o 
   2   0   8      155.80      175.72      7.92 o 
   3   0   8      268.36      259.68     10.42 o 
   4   0   8     3369.55     3441.01     57.84 o 
   5   0   8        0.04       -0.87      2.71 o 
   6   0   8      702.84      688.40     17.97 o 
   7   0   8      309.35      299.84     16.14 o 
   8   0   8        0.09       -3.31      4.45 o 
   9   0   8      129.73      120.52     11.56 o 
  10   0   8       48.91       38.14     13.79 o 
  11   0   8       33.27       26.64      7.54 o 
  12   0   8        0.93       -1.93      8.00 o 
 -16   1   8        7.24        7.06      2.91 o 
 -15   1   8       25.31       22.70      3.81 o 
 -14   1   8       25.80       20.97      3.44 o 
 -13   1   8      406.36      364.62     12.71 o 
 -12   1   8      268.70      227.96      9.73 o 
 -11   1   8      193.76      171.51      9.17 o 
 -10   1   8      565.53      553.49     14.69 o 
  -9   1   8      177.87      165.14      5.42 o 
  -8   1   8       67.53       60.25      3.86 o 
  -7   1   8        1.30        2.20      1.41 o 
  -6   1   8       91.98       97.99      3.87 o 
  -5   1   8      247.97      251.27      5.27 o 
  -4   1   8      994.66     1010.71     12.81 o 
  -3   1   8     2125.58     2205.85     24.42 o 
  -2   1   8      195.07      165.94      7.26 o 
  -1   1   8       32.05       27.45      1.95 o 
   0   1   8      274.38      316.49      6.15 o 
   1   1   8      836.19      788.66     11.68 o 
   2   1   8      221.22      211.40      5.30 o 
   3   1   8      621.73      624.38     11.58 o 
   4   1   8     1682.62     1648.30     27.13 o 
   5   1   8        2.90        0.60      2.22 o 
   6   1   8      120.75      125.22      6.32 o 
   7   1   8       34.10       35.77      3.90 o 
   8   1   8       47.39       44.02      5.13 o 
   9   1   8        0.25       -3.37      2.92 o 
  10   1   8      262.04      275.60     12.21 o 
  11   1   8        0.01       -3.65      3.41 o 
 -16   2   8        0.67        2.62      2.72 o 
 -15   2   8        0.55        0.53      2.59 o 
 -14   2   8        0.07        1.24      2.34 o 
 -13   2   8       37.87       42.62      4.75 o 
 -12   2   8       10.59        4.18      2.77 o 
 -11   2   8        4.21        3.66      2.21 o 
 -10   2   8      236.63      245.92      7.24 o 
  -9   2   8      234.37      248.00      6.97 o 
  -8   2   8        0.44       -0.22      0.97 o 
  -7   2   8       11.17        4.48      2.75 o 
  -6   2   8       41.62       51.11      3.67 o 
  -5   2   8      885.09      859.70     15.36 o 
  -4   2   8     1474.87     1568.84     21.42 o 
  -3   2   8       57.74       50.40      1.96 o 
  -2   2   8      228.74      220.27     11.81 o 
  -1   2   8      126.94      166.44      6.57 o 
   0   2   8      271.50      273.04      5.69 o 
   1   2   8      465.43      436.56      7.34 o 
   2   2   8       15.84       21.66      2.64 o 
   3   2   8     1707.30     1751.15     27.91 o 
   4   2   8      389.11      405.45     11.08 o 
   5   2   8        2.25        5.10      2.23 o 
   6   2   8       13.30       10.85      2.64 o 
   7   2   8      150.20      168.68      7.65 o 
   8   2   8       28.49       25.75      3.79 o 
   9   2   8       40.51       42.91      4.98 o 
  10   2   8        0.09       -5.09      3.17 o 
  11   2   8      166.98      179.28     10.73 o 
 -16   3   8      162.76      163.09      9.63 o 
 -15   3   8       55.46       58.98      5.30 o 
 -14   3   8      119.57      125.74      7.82 o 
 -13   3   8       11.25       11.46      2.76 o 
 -12   3   8       23.37       27.24      3.20 o 
 -11   3   8     1265.00     1089.82     20.97 o 
 -10   3   8      295.98      266.47      6.98 o 
  -9   3   8      186.11      158.42      6.12 o 
  -8   3   8      111.18      101.40      7.40 o 
  -7   3   8      248.13      240.23      6.16 o 
  -6   3   8     1550.70     1543.06     18.63 o 
  -5   3   8     1337.70     1424.72     17.21 o 
  -4   3   8     1343.01     1342.28     14.92 o 
  -3   3   8        4.20        2.06      0.90 o 
  -2   3   8      100.85      105.98      2.89 o 
  -1   3   8      766.25      773.12      9.69 o 
   0   3   8       26.50       41.00      2.29 o 
   1   3   8        1.44        1.09      1.11 o 
   2   3   8       14.36       24.23      2.46 o 
   3   3   8        2.26        5.33      1.98 o 
   4   3   8      250.85      254.50      7.15 o 
   5   3   8      223.90      214.65      9.24 o 
   6   3   8      455.80      526.53     11.82 o 
   7   3   8        5.24        3.17      2.55 o 
   8   3   8        9.50        6.32      3.29 o 
   9   3   8       62.60       61.04      5.41 o 
  10   3   8       19.79       12.66      3.89 o 
  11   3   8      149.89      175.37      9.43 o 
 -15   4   8       56.11       55.90      5.80 o 
 -14   4   8       10.36        5.33      3.21 o 
 -13   4   8      106.70       95.10      7.47 o 
 -12   4   8       84.73       97.53      7.32 o 
 -11   4   8       18.25       17.67      2.70 o 
 -10   4   8      336.32      322.75      9.33 o 
  -9   4   8        2.74        0.76      1.61 o 
  -8   4   8       33.74       31.77      2.63 o 
  -7   4   8        0.01        0.05      1.27 o 
  -6   4   8      139.54      137.79      4.28 o 
  -5   4   8       14.39       14.10      1.43 o 
  -4   4   8      480.10      467.35      6.31 o 
  -3   4   8      207.92      214.66      4.54 o 
  -2   4   8      795.65      774.85      9.75 o 
  -1   4   8      560.19      536.89      8.12 o 
   0   4   8       67.06       67.20      3.08 o 
   1   4   8      291.18      295.86      6.21 o 
   2   4   8       35.86       38.84      2.70 o 
   3   4   8       41.09       53.09      3.12 o 
   4   4   8      134.74      120.30      5.60 o 
   5   4   8      471.17      435.73     13.62 o 
   6   4   8       76.05       65.21      4.76 o 
   7   4   8      131.49      151.29      7.35 o 
   8   4   8      141.57      143.21      8.51 o 
   9   4   8        0.10       -2.69      4.65 o 
  10   4   8       25.11       24.57      5.09 o 
  11   4   8       10.95        4.93      5.17 o 
 -15   5   8        0.01        3.90      3.20 o 
 -14   5   8        0.49       -0.06      3.14 o 
 -13   5   8       28.65       20.20      4.08 o 
 -12   5   8      182.25      197.09      9.17 o 
 -11   5   8        9.06       11.35      2.75 o 
 -10   5   8       47.68       48.87      3.74 o 
  -9   5   8      836.54      731.72     16.62 o 
  -8   5   8        2.75       -2.31      2.01 o 
  -7   5   8       79.93       98.24      4.18 o 
  -6   5   8      164.39      165.11      4.24 o 
  -5   5   8        7.41       10.55      1.35 o 
  -4   5   8      804.80      793.17     13.53 o 
  -3   5   8      726.06      713.92     12.49 o 
  -2   5   8      191.04      174.60      6.43 o 
  -1   5   8      120.93      119.54      5.94 o 
   0   5   8      612.40      589.23     11.21 o 
   1   5   8       54.61       46.60      3.87 o 
   2   5   8      266.64      271.07      8.27 o 
   3   5   8      125.48      117.57      6.45 o 
   4   5   8      163.14      140.84      6.54 o 
   5   5   8      212.34      194.77     12.38 o 
   6   5   8      315.73      290.15      9.88 o 
   7   5   8      767.60      783.92     18.02 o 
   8   5   8      125.11      117.26      7.88 o 
   9   5   8      551.42      581.26     16.19 o 
  10   5   8      352.72      411.31     13.90 o 
 -14   6   8        3.19        2.10      3.59 o 
 -13   6   8       14.61       12.59      4.09 o 
 -12   6   8       25.50       24.44      7.70 o 
 -11   6   8        9.28        7.77      2.51 o 
 -10   6   8       31.69       22.92      4.77 o 
  -9   6   8      100.54       84.36      3.85 o 
  -8   6   8      545.31      531.02     27.67 o 
  -7   6   8       77.62       74.92      8.52 o 
  -6   6   8       30.21       39.61      4.45 o 
  -5   6   8       38.33       35.32      4.96 o 
  -4   6   8       65.17       61.83      3.32 o 
  -3   6   8       34.45       31.48      3.70 o 
  -2   6   8      142.06      132.12      6.58 o 
  -1   6   8      161.90      171.01      7.48 o 
   0   6   8       57.37       55.24      5.31 o 
   1   6   8      202.84      230.54     12.74 o 
   2   6   8      183.31      167.58      9.38 o 
   3   6   8        1.00        4.50      2.70 o 
   4   6   8      236.15      201.10     10.37 o 
   5   6   8        1.66        0.34      3.05 o 
   6   6   8       13.19       14.63      6.09 o 
   7   6   8      308.14      351.62     12.04 o 
   8   6   8        5.70       -5.86      3.09 o 
   9   6   8       20.07       33.52      5.83 o 
 -13   7   8       60.62       67.92      6.14 o 
 -12   7   8        1.80        0.84      2.32 o 
 -11   7   8       30.49       11.44      9.90 o 
 -10   7   8        0.92        0.42      4.37 o 
  -9   7   8       23.11       36.65     11.35 o 
  -8   7   8      727.36      688.49     17.58 o 
  -7   7   8      208.03      185.24      9.55 o 
  -6   7   8      275.65      255.54     10.65 o 
  -5   7   8      453.19      430.17     12.24 o 
  -4   7   8       41.60       40.19      2.83 o 
  -3   7   8        3.31        6.44      4.05 o 
  -2   7   8      620.68      579.75     16.29 o 
  -1   7   8       12.15       20.33      3.81 o 
   0   7   8      298.09      301.66     11.13 o 
   1   7   8       22.38       21.11      3.99 o 
   2   7   8       70.93       69.18      6.49 o 
   3   7   8       75.37       61.71      6.17 o 
   4   7   8       13.48       12.89      3.80 o 
   5   7   8       50.24       51.38      6.28 o 
   6   7   8       55.59       35.90      5.92 o 
   7   7   8        4.82        4.44      4.09 o 
   8   7   8      421.98      453.62     19.92 o 
 -12   8   8       44.93       22.92     13.27 o 
 -11   8   8       31.86       28.25      8.80 o 
 -10   8   8        4.00        3.73      4.55 o 
  -9   8   8       72.12       72.66      9.33 o 
  -8   8   8       50.31       40.85      5.29 o 
  -7   8   8        0.52        0.65      2.97 o 
  -6   8   8       15.21       17.31      3.76 o 
  -5   8   8      219.96      235.64     12.27 o 
  -4   8   8       19.31       23.68      4.49 o 
  -3   8   8       12.27       14.03      3.77 o 
  -2   8   8      220.66      210.89     19.63 o 
  -1   8   8       77.45       88.87      7.26 o 
   0   8   8       34.85       36.85      6.54 o 
   1   8   8       86.51       89.87      9.58 o 
   2   8   8        0.66        3.93      4.13 o 
   3   8   8      103.56      113.31     11.20 o 
   4   8   8      226.27      173.25     19.77 o 
   5   8   8        2.05        7.20      4.84 o 
   6   8   8       55.62       70.32     18.63 o 
   7   8   8       19.63       22.00      6.59 o 
 -11   9   8       49.76       41.41     15.42 o 
 -10   9   8       15.85       15.33     13.62 o 
  -9   9   8        0.03      -13.39      9.21 o 
  -8   9   8      100.29       70.64     17.42 o 
  -7   9   8        1.15       -5.17      9.78 o 
  -6   9   8       25.30       36.82     13.43 o 
  -5   9   8        3.77       16.59     11.29 o 
  -4   9   8       22.70       12.95     10.13 o 
  -3   9   8       54.22       28.72     11.52 o 
  -2   9   8       54.48       52.79     13.74 o 
  -1   9   8      227.40      229.78     24.81 o 
   0   9   8      971.29      964.67     31.18 o 
   1   9   8      604.77      568.70     22.47 o 
   2   9   8       41.19       30.01      6.69 o 
   3   9   8      223.54      207.30     15.41 o 
   4   9   8       30.58       26.43      6.85 o 
   5   9   8       54.21       60.28      9.25 o 
   6   9   8       71.16       68.43     10.05 o 
  -9  10   8        0.01       -3.43     13.00 o 
  -8  10   8       43.04       42.62     16.10 o 
  -7  10   8       12.69        5.52     12.77 o 
  -6  10   8       42.30       34.39     14.74 o 
  -5  10   8      141.68      136.29     22.68 o 
  -4  10   8       17.10       25.20     12.13 o 
  -3  10   8       45.49       50.31     15.15 o 
  -2  10   8      138.83      139.26     21.39 o 
  -1  10   8      324.64      289.34     25.97 o 
   0  10   8      283.17      337.70     27.51 o 
   1  10   8       99.15       64.26     14.87 o 
   2  10   8        4.20       -0.44      8.38 o 
   3  10   8       74.70       59.52     14.73 o 
   4  10   8       29.11       47.26     14.35 o 
  -5  11   8        0.72        0.42     11.61 o 
  -4  11   8        5.34       10.78     11.78 o 
  -3  11   8       28.56       34.12     13.30 o 
  -2  11   8       32.05       32.14     14.20 o 
  -1  11   8       53.65       56.89     16.34 o 
   0  11   8       47.30       57.01     15.63 o 
 -16   1   9       15.81       10.68      3.84 o 
 -15   1   9       29.25       16.95      3.64 o 
 -14   1   9      234.65      210.33     22.29 o 
 -13   1   9      536.00      473.63     15.56 o 
 -12   1   9      247.58      192.21      9.29 o 
 -11   1   9        6.44        4.62      2.92 o 
 -10   1   9      192.95      173.56      6.45 o 
  -9   1   9        4.52        1.77      1.59 o 
  -8   1   9      496.92      498.21      8.70 o 
  -7   1   9       36.19       26.25      2.16 o 
  -6   1   9      320.39      307.83      6.05 o 
  -5   1   9       84.17      106.39      5.67 o 
  -4   1   9        5.68        7.45      1.56 o 
  -3   1   9     1786.82     2018.76     22.97 o 
  -2   1   9      152.73      220.91      5.02 o 
  -1   1   9      228.88      217.16      5.01 o 
   0   1   9        0.04        0.06      0.99 o 
   1   1   9      606.11      609.75     10.08 o 
   2   1   9     4631.95     4420.53     61.72 o 
   3   1   9       49.53       46.45      5.54 o 
   4   1   9     3860.56     3944.85     51.29 o 
   5   1   9       66.96       62.43      4.58 o 
   6   1   9        0.01       -0.87      2.16 o 
   7   1   9      120.94      116.88      7.54 o 
   8   1   9      101.57       75.73      6.53 o 
   9   1   9       37.58       32.39      5.09 o 
  10   1   9       10.49        8.80      4.25 o 
  11   1   9       11.49       19.59      5.86 o 
 -16   2   9       24.41       23.18      4.02 o 
 -15   2   9       58.70       52.11      4.96 o 
 -14   2   9       11.57       18.62      3.31 o 
 -13   2   9      208.22      201.18      8.79 o 
 -12   2   9        4.30        6.39      2.47 o 
 -11   2   9       21.38       31.28      4.70 o 
 -10   2   9       15.43       10.54      2.32 o 
  -9   2   9       29.21       35.69      3.69 o 
  -8   2   9      109.13      116.42      6.36 o 
  -6   2   9      116.36      119.94      5.43 o 
  -5   2   9      485.78      443.89     21.20 o 
  -4   2   9     2905.52     2849.65     30.79 o 
  -3   2   9       28.40       42.41      2.30 o 
  -2   2   9      315.67      286.88     17.89 o 
  -1   2   9       22.80       27.50      2.37 o 
   0   2   9       86.47       92.25      5.53 o 
   1   2   9      171.16      173.86      5.23 o 
   2   2   9     1718.91     1660.08     27.96 o 
   3   2   9       32.86       33.51      3.22 o 
   4   2   9      345.01      338.34      8.69 o 
   5   2   9      265.75      274.23     10.17 o 
   6   2   9       70.53       74.48      5.23 o 
   7   2   9        4.37        7.55      2.74 o 
   8   2   9       68.47       58.53      5.22 o 
   9   2   9        2.15       -2.64      3.42 o 
  10   2   9        1.83       -5.38      4.72 o 
  11   2   9       86.20      115.79     10.41 o 
 -16   3   9       85.52       79.75      8.97 o 
 -15   3   9       63.56       63.69      9.37 o 
 -14   3   9        0.72        3.19      2.74 o 
 -13   3   9       39.65       45.77      4.38 o 
 -12   3   9       65.14       75.32      7.11 o 
 -11   3   9      931.21      778.01     13.90 o 
 -10   3   9       10.60       13.65      2.70 o 
  -9   3   9      161.65      144.25      5.92 o 
  -8   3   9      405.34      421.26      8.51 o 
  -7   3   9        0.36        2.94      1.25 o 
  -6   3   9      697.97      676.12     10.12 o 
  -5   3   9     2030.50     2085.81     24.02 o 
  -4   3   9      402.68      396.36      6.28 o 
  -3   3   9       45.82       60.43      2.43 o 
  -2   3   9      211.98      212.49      5.60 o 
  -1   3   9      717.00      749.39     12.55 o 
   0   3   9     1104.33     1128.93     17.36 o 
   1   3   9      391.04      387.92      9.32 o 
   2   3   9       45.87       44.30      3.08 o 
   3   3   9       50.82       66.39      4.46 o 
   4   3   9      118.27      119.62      5.86 o 
   5   3   9     1009.01     1056.08     18.41 o 
   6   3   9     1042.72     1015.22     18.48 o 
   7   3   9      724.59      755.32     15.72 o 
   8   3   9       63.15       69.78      5.68 o 
   9   3   9       48.67       51.96      5.33 o 
  10   3   9       11.59       12.41      4.98 o 
 -15   4   9        2.85        0.64      3.21 o 
 -14   4   9        0.60        3.28      3.84 o 
 -13   4   9        0.49        0.36      2.63 o 
 -12   4   9        6.94        5.78      5.04 o 
 -11   4   9        8.41        5.43      2.17 o 
 -10   4   9       67.50       60.72      4.38 o 
  -9   4   9       46.71       50.01      3.47 o 
  -8   4   9      125.39      143.40      5.66 o 
  -7   4   9       11.16       13.13      1.98 o 
  -6   4   9       45.15       39.45      2.69 o 
  -5   4   9       28.02       30.42      1.88 o 
  -4   4   9      523.06      499.17      8.97 o 
  -3   4   9       99.63       92.62      3.35 o 
  -2   4   9      384.17      377.16      8.34 o 
  -1   4   9       17.16       11.90      2.21 o 
   0   4   9      832.80      812.95     15.90 o 
   1   4   9      643.60      660.71     14.09 o 
   2   4   9      301.88      303.85      8.98 o 
   3   4   9      175.43      175.87      8.12 o 
   4   4   9       24.60       22.55      3.10 o 
   5   4   9      191.15      203.75      8.95 o 
   6   4   9      275.52      276.33      9.76 o 
   7   4   9      143.10      141.65      9.48 o 
   8   4   9       18.64        8.93      3.68 o 
   9   4   9      182.35      209.54     11.38 o 
  10   4   9       18.17        8.91      4.42 o 
 -15   5   9       19.19       17.99      5.40 o 
 -14   5   9       59.44       58.86      7.34 o 
 -13   5   9       19.51       16.62      4.51 o 
 -12   5   9       12.25       10.22      3.80 o 
 -11   5   9        0.64        1.91      3.59 o 
 -10   5   9       80.40       59.82      4.58 o 
  -9   5   9       56.17       39.32      3.88 o 
  -8   5   9       10.15        3.08      1.82 o 
  -7   5   9     1003.24     1026.47     15.77 o 
  -6   5   9       37.83       48.95      2.56 o 
  -5   5   9      136.33      143.44      4.16 o 
  -4   5   9      966.79      894.69     15.08 o 
  -3   5   9       77.15       88.00     12.83 o 
  -2   5   9      343.09      320.83     16.15 o 
  -1   5   9      329.01      346.24     11.51 o 
   0   5   9      205.74      187.03      8.33 o 
   1   5   9      135.49      147.88      6.58 o 
   2   5   9        7.77        6.63      2.42 o 
   3   5   9      120.49      116.97      8.56 o 
   4   5   9        0.65        0.06      2.08 o 
   5   5   9        1.79        0.54      2.45 o 
   6   5   9       33.16       40.46      5.60 o 
   7   5   9     1313.46     1264.56     30.69 o 
   8   5   9        6.28        8.86      3.91 o 
   9   5   9      373.76      381.19     18.12 o 
 -14   6   9      150.56      148.81      9.65 o 
 -13   6   9       40.02       42.40     12.79 o 
 -12   6   9      177.23      187.20     15.60 o 
 -11   6   9       12.21       19.97      5.42 o 
 -10   6   9      143.10      142.02      8.42 o 
  -9   6   9       59.02       42.95      2.81 o 
  -8   6   9        0.60       -1.92      2.69 o 
  -7   6   9       41.73       39.53      4.70 o 
  -6   6   9      321.95      329.83     11.26 o 
  -5   6   9      210.83      217.27      6.05 o 
  -4   6   9      295.93      292.82      8.05 o 
  -3   6   9       25.66       23.01      4.13 o 
  -2   6   9       97.12       90.74      6.85 o 
  -1   6   9      483.83      504.92     14.89 o 
   0   6   9      375.49      393.93     12.87 o 
   1   6   9        8.22        4.36      2.67 o 
   2   6   9      304.60      288.38     11.26 o 
   3   6   9       12.35        8.47      3.35 o 
   4   6   9      222.91      197.20     11.20 o 
   5   6   9        6.73        6.67      3.56 o 
   6   6   9        1.31        4.76      3.03 o 
   7   6   9       23.17       33.27      4.95 o 
   8   6   9        7.82        8.83      4.06 o 
   9   6   9       22.00       32.36      5.58 o 
 -13   7   9      116.78      145.42      7.45 o 
 -12   7   9        7.96       10.85      9.55 o 
 -11   7   9      106.80       80.63     10.52 o 
 -10   7   9       96.26       76.21      8.14 o 
  -9   7   9      108.96      122.03      8.37 o 
  -8   7   9      144.52      167.69      9.48 o 
  -7   7   9       18.56        9.20      3.79 o 
  -6   7   9      150.07      187.11     10.97 o 
  -5   7   9      283.57      263.88     11.19 o 
  -4   7   9        6.89       -1.66      2.78 o 
  -3   7   9      284.02      285.59     18.43 o 
  -2   7   9     2776.94     2825.06     53.04 o 
  -1   7   9      105.58      107.94      7.92 o 
   0   7   9       27.08       23.25      7.76 o 
   1   7   9        0.13        1.89      2.81 o 
   2   7   9       22.35       16.95      4.10 o 
   3   7   9        3.52        4.15      3.17 o 
   4   7   9      173.28      157.45     10.32 o 
   5   7   9       49.97       52.46      6.51 o 
   6   7   9       42.96       41.16      6.38 o 
   7   7   9       18.65       19.50      5.47 o 
   8   7   9      397.55      466.61     30.21 o 
 -12   8   9       30.44       30.78     13.56 o 
 -11   8   9       76.61       81.30     16.41 o 
 -10   8   9      164.67      201.10     16.29 o 
  -9   8   9        5.16        5.77      4.01 o 
  -8   8   9       12.33        7.14      5.63 o 
  -7   8   9        5.64        6.18      4.46 o 
  -6   8   9        1.58        2.75      3.36 o 
  -5   8   9        0.12        0.74      4.18 o 
  -4   8   9      128.18      129.68      9.24 o 
  -3   8   9       34.70       40.44      5.39 o 
  -2   8   9       59.66       57.29      6.25 o 
  -1   8   9      212.74      249.90     10.84 o 
   0   8   9        0.11        3.07      3.26 o 
   1   8   9        8.69       12.23      8.72 o 
   2   8   9       41.88       31.98      6.73 o 
   3   8   9       48.92       33.30     18.51 o 
   4   8   9       36.97       41.84      8.23 o 
   5   8   9       52.05       47.06      8.58 o 
   6   8   9        7.96       10.16      7.33 o 
   7   8   9       35.87       39.84      8.69 o 
 -10   9   9        2.17      -11.83     10.10 o 
  -9   9   9        4.03        3.85     11.10 o 
  -8   9   9       34.25       40.84     15.16 o 
  -7   9   9       14.35       19.74     13.54 o 
  -6   9   9       29.31       20.49     12.70 o 
  -5   9   9       52.17       60.11     15.85 o 
  -4   9   9        8.12        3.27      5.04 o 
  -3   9   9        0.01       -2.51      8.98 o 
  -2   9   9        8.66        7.84      5.05 o 
  -1   9   9      434.11      448.76     26.26 o 
   0   9   9      379.39      387.08     18.44 o 
   1   9   9        0.99        1.20      4.76 o 
   2   9   9        7.12        7.99      5.24 o 
   3   9   9        1.70        4.20      5.69 o 
   4   9   9       11.37        6.14      5.28 o 
   5   9   9       27.44       23.20      7.02 o 
  -8  10   9       39.17       47.24     18.32 o 
  -7  10   9        6.50       19.75     14.71 o 
  -6  10   9       45.11       26.97     14.54 o 
  -5  10   9        1.74       -5.26      9.25 o 
  -4  10   9      163.63      147.43     22.81 o 
  -3  10   9        0.01        8.81     10.19 o 
  -2  10   9        0.81        2.97      9.39 o 
  -1  10   9       53.29       50.03     14.18 o 
   0  10   9       29.01       29.22     11.30 o 
   1  10   9       30.28       53.41     14.38 o 
   2  10   9       10.37       12.85      9.52 o 
   3  10   9       24.22       40.88     13.16 o 
  -4  11   9        1.75       14.05     12.75 o 
  -3  11   9       12.43       13.49     12.17 o 
  -2  11   9      113.60       68.84     16.99 o 
 -16   0  10        9.71       13.54      6.36 o 
 -15   0  10       15.99        5.16      4.52 o 
 -14   0  10       59.97       42.58      9.23 o 
 -13   0  10      249.30      180.53     17.04 o 
 -12   0  10      142.86      126.31     13.77 o 
 -11   0  10       33.06       27.24      7.17 o 
 -10   0  10       76.16       70.71      7.64 o 
  -9   0  10      821.27      791.63     16.37 o 
  -8   0  10       78.39       79.75      4.98 o 
  -7   0  10     3018.85     2977.32     44.65 o 
  -6   0  10      136.02      128.44      6.28 o 
  -5   0  10      145.14      149.52      5.13 o 
  -4   0  10       10.94       15.13      1.97 o 
  -3   0  10       63.44       60.25      3.37 o 
  -2   0  10      531.25      562.12     13.49 o 
  -1   0  10      331.08      363.81     15.54 o 
   0   0  10      980.52      975.35     20.10 o 
   1   0  10      180.67      160.08     12.50 o 
   2   0  10      889.78      865.58     45.01 o 
   3   0  10       31.09       29.70      7.65 o 
   4   0  10      144.63      131.71     11.60 o 
   5   0  10        6.00        3.07      3.69 o 
   6   0  10       30.04       31.70      6.23 o 
   7   0  10        1.27       -3.46      3.98 o 
   8   0  10       13.77       14.73      7.79 o 
   9   0  10      113.69      134.18     13.08 o 
  10   0  10        0.00        1.40      5.79 o 
 -16   1  10       66.54       66.07      7.02 o 
 -15   1  10      137.32      123.23     12.83 o 
 -14   1  10      110.15      108.49      9.36 o 
 -13   1  10      170.18      148.48     15.32 o 
 -12   1  10      272.21      274.73     13.72 o 
 -11   1  10       43.90       36.48      3.75 o 
 -10   1  10       55.77       58.22      5.55 o 
  -9   1  10       41.97       46.17      3.10 o 
  -8   1  10      455.48      423.31      8.00 o 
  -7   1  10     1285.45     1212.34     16.03 o 
  -6   1  10      474.04      469.03      8.06 o 
  -5   1  10       19.47       23.41      2.08 o 
  -4   1  10      218.66      245.04      5.24 o 
  -3   1  10      831.26      818.67     11.40 o 
  -2   1  10      230.06      206.91      5.08 o 
  -1   1  10     1306.45     1313.70     17.88 o 
   0   1  10      547.70      513.41      9.04 o 
   1   1  10      851.88      815.00     14.03 o 
   2   1  10     4002.56     3886.69     50.03 o 
   3   1  10      979.72     1012.31     17.27 o 
   4   1  10      618.19      609.32     14.29 o 
   5   1  10      911.72      921.47     19.28 o 
   6   1  10      101.79       93.80      6.80 o 
   7   1  10        5.56        5.07      3.28 o 
   8   1  10       73.59       68.38      6.46 o 
   9   1  10        8.48        5.10      3.82 o 
  10   1  10       16.99       13.00      4.81 o 
 -16   2  10       17.28       13.82      4.52 o 
 -15   2  10       37.74       32.41      5.40 o 
 -14   2  10       21.12       32.13      4.45 o 
 -13   2  10        7.37        9.21      3.02 o 
 -12   2  10       25.35       20.58      6.72 o 
 -11   2  10       40.93       35.97      3.59 o 
 -10   2  10        0.12        0.21      1.70 o 
  -9   2  10       40.05       36.13      3.01 o 
  -8   2  10      173.62      162.38      4.86 o 
  -7   2  10      193.94      194.98      7.26 o 
  -5   2  10      104.62       77.67      9.79 o 
  -4   2  10      975.13      960.56     15.04 o 
  -3   2  10       19.35       22.36      2.12 o 
  -2   2  10       47.83       62.66      3.56 o 
  -1   2  10      131.28      122.55      4.60 o 
   0   2  10      204.87      207.42      5.84 o 
   1   2  10      156.82      167.03      5.21 o 
   2   2  10      116.98      112.75      5.15 o 
   3   2  10        8.30        7.98      2.24 o 
   4   2  10      356.34      343.12      9.08 o 
   5   2  10       80.12       77.64      5.21 o 
   6   2  10        6.52        5.69      2.77 o 
   7   2  10       70.46       61.00      5.87 o 
   8   2  10        6.80        0.03      3.27 o 
   9   2  10       20.26       22.95      5.03 o 
  10   2  10       18.45        9.68      4.49 o 
 -16   3  10      165.75      155.98     10.66 o 
 -15   3  10       38.43       46.32      5.50 o 
 -14   3  10       27.67       30.11      3.91 o 
 -13   3  10       20.29       19.92      4.16 o 
 -12   3  10       35.08       42.26      4.05 o 
 -11   3  10      228.58      267.87      8.31 o 
 -10   3  10        0.58        2.47      1.83 o 
  -9   3  10       38.91       41.64      3.60 o 
  -8   3  10       26.31       25.07      2.55 o 
  -7   3  10        7.63        7.68      1.57 o 
  -6   3  10     1323.97     1145.32     38.26 o 
  -5   3  10       49.82       76.35      5.99 o 
  -4   3  10       84.77      101.09      4.46 o 
  -3   3  10       16.36       20.38      2.26 o 
  -2   3  10       65.47       61.03      3.54 o 
  -1   3  10        6.91        7.12      1.59 o 
   0   3  10     1502.15     1496.31     24.88 o 
   1   3  10      303.21      286.66      7.98 o 
   2   3  10      172.27      187.50      5.65 o 
   3   3  10      429.14      413.31      8.94 o 
   4   3  10      109.87      126.37      6.23 o 
   5   3  10     3041.90     2984.33     41.56 o 
   6   3  10       10.30       11.16      3.12 o 
   7   3  10      107.26      111.09      6.77 o 
   8   3  10      130.03      120.05     10.07 o 
   9   3  10       39.21       38.76      8.70 o 
  10   3  10       28.71       25.79      7.86 o 
 -15   4  10      127.17      143.80      9.87 o 
 -14   4  10        0.28        1.56      2.96 o 
 -13   4  10       30.55       28.63      5.19 o 
 -12   4  10        7.51       10.70      2.85 o 
 -11   4  10      268.93      252.07     11.69 o 
 -10   4  10       82.66       83.14      4.91 o 
  -9   4  10       31.52       25.69      2.98 o 
  -8   4  10      247.77      259.56      7.31 o 
  -7   4  10      100.57       87.31      4.65 o 
  -6   4  10     1200.44     1211.45     15.86 o 
  -5   4  10      332.38      355.85      6.74 o 
  -4   4  10      101.38      104.76      4.24 o 
  -3   4  10        4.44        2.13      3.97 o 
  -2   4  10        4.40        4.90      2.30 o 
  -1   4  10      113.48      105.71      5.59 o 
   0   4  10      324.58      310.58      8.82 o 
   1   4  10       74.28       80.18      5.30 o 
   2   4  10       28.69       26.16      3.39 o 
   3   4  10       73.88       63.19      5.23 o 
   4   4  10       20.46       19.52      3.66 o 
   5   4  10      123.69      137.10      7.79 o 
   6   4  10       50.46       40.37      5.19 o 
   7   4  10       32.49       29.07      5.08 o 
   8   4  10        9.43        7.60      3.99 o 
   9   4  10       22.04       20.46      7.32 o 
 -15   5  10      380.59      448.62     27.53 o 
 -14   5  10       13.95       15.57      4.88 o 
 -13   5  10      110.32      120.26     11.01 o 
 -12   5  10        3.88        0.14      2.45 o 
 -11   5  10        5.90       12.06      2.85 o 
 -10   5  10      233.07      197.61      9.55 o 
  -9   5  10       83.66       79.17      6.78 o 
  -8   5  10       35.86       27.87      3.06 o 
  -7   5  10      133.99      149.39      6.03 o 
  -6   5  10        1.00        0.68      1.63 o 
  -5   5  10      330.56      338.44      9.09 o 
  -4   5  10     3731.76     3693.88     66.03 o 
  -3   5  10      637.90      659.53     17.59 o 
  -2   5  10       20.99       18.87      3.75 o 
  -1   5  10      272.20      274.43     10.34 o 
   0   5  10        5.66        4.81      2.59 o 
   1   5  10      146.11      169.01      9.58 o 
   2   5  10      119.18      124.31      8.43 o 
   3   5  10        1.06        0.14      2.28 o 
   4   5  10      152.32      141.45      7.14 o 
   5   5  10       36.53       34.57      4.13 o 
   6   5  10        0.81        2.95      2.78 o 
   7   5  10      191.97      196.94     18.02 o 
   8   5  10       92.05      115.80     15.59 o 
   9   5  10      557.48      648.74     21.11 o 
 -14   6  10       23.20       24.33      4.96 o 
 -13   6  10       67.50       71.64      7.64 o 
 -12   6  10        8.09       11.07      3.97 o 
 -11   6  10       44.80       46.52      7.33 o 
 -10   6  10       27.40       24.37      2.85 o 
  -9   6  10       39.41       41.81      6.37 o 
  -8   6  10       92.92       87.71      8.20 o 
  -7   6  10      201.94      197.51      6.28 o 
  -6   6  10        2.72        0.60      1.22 o 
  -5   6  10       56.26       60.74      4.21 o 
  -4   6  10      230.90      240.05     10.46 o 
  -3   6  10       48.25       60.63      6.41 o 
  -2   6  10      165.90      163.41     12.40 o 
  -1   6  10       52.34       57.72      5.79 o 
   0   6  10      224.36      227.60      9.83 o 
   1   6  10      184.42      180.57     12.92 o 
   2   6  10      130.53      144.80      9.31 o 
   3   6  10        0.01        0.20      2.82 o 
   4   6  10       34.34       40.60      5.60 o 
   5   6  10       42.51       33.98      6.59 o 
   6   6  10        0.00       -3.50      3.36 o 
   7   6  10        7.32        9.71      3.88 o 
   8   6  10       16.03       10.72      4.01 o 
 -13   7  10       41.63       48.12     14.20 o 
 -12   7  10       59.77       66.81     10.39 o 
 -11   7  10        1.09        3.28      5.73 o 
 -10   7  10       19.49       16.80      6.88 o 
  -9   7  10        6.31        9.81      7.99 o 
  -8   7  10       30.02       35.72      6.07 o 
  -7   7  10        4.74        1.60      3.40 o 
  -6   7  10       49.85       54.37      6.51 o 
  -5   7  10      230.15      245.51      7.39 o 
  -4   7  10        0.89        3.78      3.27 o 
  -3   7  10     3362.67     3446.99     63.75 o 
  -2   7  10      910.68      932.93     28.67 o 
  -1   7  10      687.07      665.92     18.74 o 
   0   7  10        4.69        3.33      3.28 o 
   1   7  10       73.04       70.59      6.89 o 
   2   7  10      126.18      124.71      9.07 o 
   3   7  10       50.84       53.74      6.35 o 
   4   7  10       14.20       12.20      4.11 o 
   5   7  10        9.03        2.93      3.71 o 
   6   7  10        0.00        1.57      3.98 o 
   7   7  10       23.16       27.22      5.98 o 
 -12   8  10       23.96        4.42     10.79 o 
 -11   8  10        9.32       13.13      6.64 o 
 -10   8  10        5.17        6.28      4.62 o 
  -9   8  10        0.07        2.36      5.56 o 
  -8   8  10      125.63      114.63      9.88 o 
  -7   8  10      209.71      230.92     22.13 o 
  -6   8  10        2.91        1.51      5.83 o 
  -5   8  10      202.47      220.08     12.39 o 
  -4   8  10       61.77       73.53      8.41 o 
  -3   8  10      308.70      308.86     16.27 o 
  -2   8  10      226.84      234.53     12.08 o 
  -1   8  10       38.56       35.81      5.38 o 
   0   8  10      182.26      188.52     11.52 o 
   1   8  10       88.07       84.81      7.61 o 
   2   8  10       61.08       59.79      8.58 o 
   3   8  10        0.00        5.24      4.82 o 
   4   8  10        2.80        9.04      5.26 o 
   5   8  10       26.67       32.01      8.33 o 
   6   8  10        9.07       12.01      9.83 o 
 -10   9  10      367.81      347.09     35.75 o 
  -9   9  10        3.78      -16.72     10.48 o 
  -8   9  10      107.41       79.07     19.49 o 
  -7   9  10       57.50       47.84     13.75 o 
  -6   9  10      127.07      137.06     31.32 o 
  -5   9  10        1.44        6.52      6.07 o 
  -4   9  10       75.33       72.07      9.77 o 
  -3   9  10       50.54       69.54      9.49 o 
  -2   9  10        2.06        7.36      5.37 o 
  -1   9  10      576.60      531.35     22.10 o 
   0   9  10        0.03        6.08      4.84 o 
   1   9  10      352.86      345.96     17.83 o 
   2   9  10      303.90      308.75     17.17 o 
   3   9  10        4.69       10.30      5.54 o 
   4   9  10      107.54      117.28     13.21 o 
  -8  10  10        6.89        3.47     12.77 o 
  -7  10  10       66.53       61.90     18.52 o 
  -6  10  10        9.63       -9.37     11.23 o 
  -5  10  10      113.10      104.98     20.05 o 
  -4  10  10       12.84       18.43     11.31 o 
  -3  10  10      155.96      188.07     24.59 o 
  -2  10  10        0.52        2.37      9.65 o 
  -1  10  10      184.33      177.28     23.44 o 
   0  10  10       51.95       56.63     15.17 o 
   1  10  10      106.19      101.10     18.85 o 
   2  10  10       22.65       37.76     12.79 o 
 -16   1  11       39.44       37.75      6.51 o 
 -15   1  11      144.08      127.93      9.45 o 
 -14   1  11       20.18       24.46     10.51 o 
 -13   1  11        3.14       -1.18      3.24 o 
 -12   1  11        5.29        6.96      3.02 o 
 -11   1  11       26.23       20.11      5.32 o 
 -10   1  11     1310.93     1277.69     17.94 o 
  -9   1  11     1815.77     1789.84     22.78 o 
  -8   1  11     2990.56     2930.98     33.63 o 
  -7   1  11      498.48      471.28      8.47 o 
  -6   1  11      507.03      502.96      8.63 o 
  -5   1  11       23.46       21.21      1.99 o 
  -4   1  11       68.55       76.97      3.43 o 
  -3   1  11       67.38       90.53      4.00 o 
  -2   1  11      246.81      227.27      5.74 o 
  -1   1  11       64.08       88.09      4.54 o 
   0   1  11      146.32      151.65      5.90 o 
   1   1  11      847.27      820.53     16.40 o 
   2   1  11     1754.47     1681.78     28.34 o 
   3   1  11     4578.13     4484.75     65.28 o 
   4   1  11        3.04        0.23      2.49 o 
   5   1  11      425.16      434.42     12.50 o 
   6   1  11      257.25      269.77     10.39 o 
   7   1  11       14.01       16.69      4.17 o 
   8   1  11       59.16       74.30      6.92 o 
   9   1  11       24.79       26.34      6.40 o 
 -16   2  11        2.60        5.56      3.52 o 
 -15   2  11      216.12      212.30     12.08 o 
 -14   2  11       41.48       48.36      5.21 o 
 -13   2  11       58.25       52.42      7.01 o 
 -12   2  11       21.01       18.83      3.12 o 
 -11   2  11      258.12      247.27      8.12 o 
 -10   2  11      229.18      225.35      6.75 o 
  -9   2  11      740.43      716.38     11.70 o 
  -8   2  11       69.25       65.32      3.57 o 
  -7   2  11      568.30      552.20      9.42 o 
  -6   2  11       19.80       23.83      3.13 o 
  -5   2  11       12.93       15.26      2.00 o 
  -4   2  11       14.71       10.38      1.99 o 
  -3   2  11      186.30      181.79      5.06 o 
  -2   2  11        4.68        4.02      1.59 o 
  -1   2  11       83.86       84.62      6.82 o 
   0   2  11      166.52      163.29      5.14 o 
   1   2  11        8.06        5.87      1.60 o 
   2   2  11      361.64      341.31      8.64 o 
   3   2  11       68.45       75.12      4.82 o 
   4   2  11        6.05        4.20      2.57 o 
   5   2  11        0.01        3.30      2.78 o 
   6   2  11        9.48        4.78      3.11 o 
   7   2  11       53.79       61.89      6.14 o 
   8   2  11        5.89        9.20      4.05 o 
   9   2  11       17.59        7.35      6.00 o 
 -16   3  11        0.17        9.74      4.72 o 
 -15   3  11        3.91        5.88      3.66 o 
 -14   3  11      168.38      185.94     11.22 o 
 -13   3  11       43.65       42.17      5.33 o 
 -12   3  11       12.12        7.13      2.37 o 
 -11   3  11      485.83      475.65     11.47 o 
 -10   3  11       20.39       20.00      4.25 o 
  -9   3  11       12.43       13.41      2.30 o 
  -8   3  11       13.16       10.43      1.87 o 
  -7   3  11       14.02       13.04      1.92 o 
  -6   3  11     4742.35     4594.96     49.37 o 
  -5   3  11       38.28       39.32      2.71 o 
  -4   3  11      146.22      137.01      5.99 o 
  -3   3  11      103.12      101.20      4.74 o 
  -2   3  11      214.69      206.85     11.58 o 
  -1   3  11      132.63      112.43      6.74 o 
   0   3  11     3302.66     3264.49     43.81 o 
   1   3  11        1.52        1.88      1.70 o 
   2   3  11        1.40        0.00      1.66 o 
   3   3  11       94.37       94.26      4.93 o 
   4   3  11       22.22       23.11      3.42 o 
   5   3  11      418.06      432.28     12.77 o 
   6   3  11       49.51       51.87      5.48 o 
   7   3  11        8.43        3.41      3.47 o 
   8   3  11      101.96      101.37      9.42 o 
   9   3  11        3.12       -2.66      4.25 o 
 -15   4  11       19.16       27.28      5.00 o 
 -14   4  11       50.03       69.83     11.33 o 
 -13   4  11        0.13       -2.47      2.54 o 
 -12   4  11       10.92       17.77      3.07 o 
 -11   4  11      237.36      231.11      7.90 o 
 -10   4  11      138.31      138.06      6.80 o 
  -9   4  11      116.05      102.16      5.54 o 
  -8   4  11      101.51       99.33      7.54 o 
  -7   4  11      193.54      194.59      6.87 o 
  -6   4  11      127.36      128.34      5.57 o 
  -5   4  11       86.49       92.08      4.41 o 
  -4   4  11      389.03      379.08      8.68 o 
  -3   4  11      362.67      361.84      9.75 o 
  -2   4  11       48.08       43.23      3.90 o 
  -1   4  11       90.34       87.04      5.37 o 
   0   4  11      300.02      309.23      9.14 o 
   1   4  11      215.59      225.92      7.85 o 
   2   4  11       19.33       15.44      3.13 o 
   3   4  11       41.73       43.73      4.37 o 
   4   4  11       88.42       85.94      5.64 o 
   5   4  11       39.10       34.19      4.12 o 
   6   4  11        4.20        7.40      3.43 o 
   7   4  11        1.71        0.27      3.18 o 
   8   4  11       16.44       14.50      5.15 o 
   9   4  11       15.43        5.67      6.21 o 
 -14   5  11       51.56       67.08      7.79 o 
 -13   5  11      210.09      201.49     15.95 o 
 -12   5  11       12.55        9.76      3.73 o 
 -11   5  11      181.35      162.35      7.42 o 
 -10   5  11       60.12       69.99      5.11 o 
  -9   5  11        0.69        2.85      2.08 o 
  -8   5  11      115.87      109.85      5.56 o 
  -7   5  11        0.01       -2.80      2.00 o 
  -6   5  11      330.67      301.58      8.82 o 
  -5   5  11     1405.81     1383.38     24.55 o 
  -4   5  11     3223.20     3150.71     48.11 o 
  -3   5  11      398.31      371.92     19.22 o 
  -2   5  11     1352.54     1338.11     29.15 o 
  -1   5  11       66.60       78.02     14.65 o 
   0   5  11       24.42       23.91      5.70 o 
   1   5  11        4.07        3.70      2.87 o 
   2   5  11      243.56      254.93     16.61 o 
   3   5  11       59.91       65.30      6.68 o 
   4   5  11       91.42       94.79      8.23 o 
   5   5  11        6.59        8.92      3.35 o 
   6   5  11      114.58      131.72      9.54 o 
   7   5  11      264.53      278.43     14.02 o 
   8   5  11       67.97       77.29     12.02 o 
 -14   6  11       59.99       70.54     17.90 o 
 -13   6  11       40.32       48.84     14.48 o 
 -12   6  11       25.93       39.07      4.44 o 
 -11   6  11       48.88       44.00      4.15 o 
 -10   6  11        0.01        0.12      2.19 o 
  -9   6  11      115.85      119.57      5.30 o 
  -8   6  11        4.72        3.64      1.85 o 
  -7   6  11      224.11      237.46      9.46 o 
  -6   6  11        0.00       -1.10      2.89 o 
  -5   6  11        3.66        3.89      2.11 o 
  -4   6  11       22.69       19.08      4.95 o 
  -3   6  11       44.32       43.71      5.45 o 
  -2   6  11      612.13      609.31     22.61 o 
  -1   6  11       11.36       12.82      3.72 o 
   0   6  11       49.29       47.20      5.50 o 
   1   6  11       55.06       55.72      6.64 o 
   2   6  11       52.48       54.32      6.41 o 
   3   6  11        9.32       11.84      4.02 o 
   4   6  11        0.80        0.22      3.28 o 
   5   6  11       27.89       26.65      5.24 o 
   6   6  11       70.59       79.57      8.37 o 
   7   6  11      134.56      129.66      9.20 o 
 -13   7  11      230.03      219.08     26.94 o 
 -12   7  11       42.92       58.38     10.20 o 
 -11   7  11        0.30       -4.38      4.41 o 
 -10   7  11        5.83        2.69      4.05 o 
  -9   7  11      133.38      145.10     14.35 o 
  -8   7  11       86.22       94.63      8.72 o 
  -7   7  11       64.33       57.06      6.84 o 
  -6   7  11       17.27       18.21      2.39 o 
  -5   7  11      802.32      842.03     17.17 o 
  -4   7  11      228.70      243.27     13.37 o 
  -3   7  11        0.51       -0.65      3.00 o 
  -2   7  11        2.90        0.89      3.02 o 
  -1   7  11      321.64      351.35     21.46 o 
   0   7  11      678.21      685.19     19.65 o 
   1   7  11        7.75       14.58      4.02 o 
   2   7  11        2.28        4.77      3.53 o 
   3   7  11       11.64       16.93      4.29 o 
   4   7  11       41.46       40.07      5.95 o 
   5   7  11       18.94       19.10      6.31 o 
   6   7  11        0.11        0.39      4.09 o 
 -11   8  11       65.96      108.37     10.45 o 
 -10   8  11        3.25        1.59      4.56 o 
  -9   8  11      146.55      166.33     12.15 o 
  -8   8  11        5.43        7.21      4.51 o 
  -7   8  11        4.31        3.21      4.82 o 
  -6   8  11       51.41       54.89      6.88 o 
  -5   8  11      130.34      129.66      6.67 o 
  -4   8  11       21.03       21.84      6.54 o 
  -3   8  11      385.56      394.41     14.73 o 
  -2   8  11       48.19       47.44      6.31 o 
  -1   8  11       73.47       58.97     10.78 o 
   0   8  11       24.80       28.15      6.25 o 
   1   8  11      102.90       93.12      8.51 o 
   2   8  11       40.83       36.84      7.36 o 
   3   8  11      130.75      122.37     12.68 o 
   4   8  11        3.96        5.02      8.82 o 
   5   8  11       29.27       39.94     19.06 o 
 -10   9  11        4.24       -8.55     11.00 o 
  -9   9  11       78.97       73.02     11.41 o 
  -8   9  11       18.40       16.06      7.61 o 
  -7   9  11        1.33       -3.78      9.38 o 
  -6   9  11       23.87       31.47      7.91 o 
  -5   9  11      295.59      272.52     22.51 o 
  -4   9  11       34.34       43.72      4.35 o 
  -3   9  11       14.54       17.11      6.28 o 
  -2   9  11       27.15       22.14     11.98 o 
  -1   9  11      516.50      517.67     26.73 o 
   0   9  11       80.43       74.27     10.05 o 
   1   9  11       21.50       12.92      6.05 o 
   2   9  11        5.53       12.16      5.99 o 
   3   9  11        0.03       -0.47      6.50 o 
  -7  10  11        9.05       -1.49     12.61 o 
  -6  10  11        1.31       -5.92     12.30 o 
  -5  10  11       46.51       37.60     15.33 o 
  -4  10  11       40.38       58.26     16.29 o 
  -3  10  11        3.90        4.19      9.43 o 
  -2  10  11       19.31       29.76     12.63 o 
  -1  10  11        9.25       15.56     10.87 o 
   0  10  11       35.60       27.97     12.48 o 
 -16   0  12        0.64        1.69      4.36 o 
 -15   0  12       16.19        7.81      6.85 o 
 -14   0  12        9.50       14.54      6.82 o 
 -13   0  12      129.05      116.75     14.19 o 
 -12   0  12        0.09        1.51      3.45 o 
 -11   0  12      113.59      123.40      8.41 o 
 -10   0  12       29.62       27.12      5.53 o 
  -9   0  12     1978.23     1930.87     37.01 o 
  -8   0  12       29.37       29.60      5.09 o 
  -7   0  12      398.97      386.80     11.96 o 
  -6   0  12        1.96        4.79      2.64 o 
  -5   0  12       72.97       61.32      5.95 o 
  -4   0  12       31.63       47.97      4.55 o 
  -3   0  12       57.68       44.38      4.45 o 
  -2   0  12      442.21      427.26     12.24 o 
  -1   0  12       22.71       30.04      3.91 o 
   0   0  12      815.78      818.65     23.33 o 
   1   0  12       14.62        7.99      4.99 o 
   2   0  12        9.71       11.65      4.13 o 
   3   0  12      354.78      370.19     15.65 o 
   4   0  12      146.87      139.98     24.02 o 
   5   0  12      186.46      177.25     14.89 o 
   6   0  12      147.36      136.48     17.37 o 
   7   0  12       23.27       21.53      9.26 o 
   8   0  12      109.75      107.97     11.77 o 
   9   0  12        0.64       12.28      9.25 o 
 -16   1  12       33.08       34.77      5.87 o 
 -15   1  12        8.53        4.24      3.74 o 
 -14   1  12       56.57       61.59      7.97 o 
 -13   1  12        4.08        7.10      3.96 o 
 -12   1  12      219.95      202.46      8.48 o 
 -11   1  12      406.44      398.83      8.80 o 
 -10   1  12     1144.33     1156.66     16.86 o 
  -9   1  12     1180.36     1169.71     16.71 o 
  -8   1  12     3707.29     3586.51     40.39 o 
  -7   1  12       64.28       68.40      3.65 o 
  -6   1  12      752.27      734.97     11.41 o 
  -5   1  12      161.53      190.31      5.63 o 
  -4   1  12       95.02       93.06      4.35 o 
  -3   1  12      285.88      276.37      6.68 o 
  -2   1  12        8.00        7.36      1.88 o 
  -1   1  12      663.94      650.67     12.49 o 
   0   1  12       17.84       15.78      2.44 o 
   1   1  12      820.01      778.06     16.22 o 
   2   1  12       30.13       35.59      3.98 o 
   3   1  12       19.31       16.36      3.22 o 
   4   1  12      901.02      888.85     19.18 o 
   5   1  12      197.29      217.39      9.73 o 
   6   1  12        0.32       -3.55      2.63 o 
   7   1  12       90.08      101.25      7.77 o 
   8   1  12       15.90        8.82      4.38 o 
   9   1  12       89.36      114.92     12.54 o 
 -16   2  12       16.10       26.03      5.42 o 
 -15   2  12       15.38       16.88      4.61 o 
 -14   2  12        9.61        7.73      3.53 o 
 -13   2  12       17.91       18.57      5.03 o 
 -12   2  12        7.52       10.98      2.80 o 
 -11   2  12      139.93      131.53      6.70 o 
 -10   2  12      179.35      171.32      5.95 o 
  -9   2  12        1.75        0.69      1.62 o 
  -8   2  12        6.41        6.60      1.81 o 
  -7   2  12        5.20        4.91      1.68 o 
  -6   2  12      903.52      867.09     12.89 o 
  -5   2  12       61.73       60.38      3.86 o 
  -4   2  12      543.56      549.32      9.29 o 
  -3   2  12       84.61       95.10      5.87 o 
  -2   2  12        9.34       10.32      3.16 o 
  -1   2  12      101.43       87.89      4.77 o 
   0   2  12       22.98       28.18      3.02 o 
   1   2  12        5.18        9.48      2.43 o 
   2   2  12      426.43      423.93     11.33 o 
   3   2  12        2.20        2.01      2.31 o 
   4   2  12      139.55      133.49      7.65 o 
   5   2  12        2.30        1.19      2.73 o 
   6   2  12       47.46       49.08      5.49 o 
   7   2  12       93.29      109.77      8.14 o 
   8   2  12       85.42       66.88      6.90 o 
   9   2  12        1.50        3.71      5.69 o 
 -15   3  12       10.63       11.89      4.28 o 
 -14   3  12        4.30        1.59      2.86 o 
 -13   3  12        2.07        3.37      2.47 o 
 -12   3  12      279.68      272.62      8.94 o 
 -11   3  12      260.96      261.07      8.31 o 
 -10   3  12      127.69      130.00      5.93 o 
  -9   3  12       29.70       32.19      2.83 o 
  -8   3  12      824.68      831.39     12.93 o 
  -7   3  12      459.04      449.06      8.52 o 
  -6   3  12     2918.48     2927.32     33.55 o 
  -5   3  12      141.75      147.21      4.84 o 
  -4   3  12       54.35       50.25      3.08 o 
  -3   3  12       37.49       37.19      2.95 o 
  -2   3  12      859.95      862.06     13.86 o 
  -1   3  12      102.11      131.50      5.94 o 
   0   3  12     2473.98     2439.81     38.01 o 
   1   3  12      340.12      316.71      9.28 o 
   2   3  12       21.02       21.58      5.69 o 
   3   3  12      367.28      371.57     10.85 o 
   4   3  12       31.97       29.92      5.73 o 
   5   3  12        2.87        3.50      3.44 o 
   6   3  12        0.50       -2.66      3.47 o 
   7   3  12       31.22       25.57      6.09 o 
   8   3  12       34.71       19.98      5.74 o 
 -15   4  12       27.10       38.66      9.33 o 
 -14   4  12       17.62       26.71      7.09 o 
 -13   4  12       44.20       44.85      8.04 o 
 -12   4  12       96.17       85.87      5.60 o 
 -11   4  12       48.38       44.62      4.54 o 
 -10   4  12       15.50       12.93      3.99 o 
  -9   4  12       50.09       46.73      4.51 o 
  -8   4  12      186.20      189.17      7.85 o 
  -7   4  12       54.74       51.41      4.91 o 
  -6   4  12      119.44      133.03      6.45 o 
  -5   4  12       47.44       53.81      4.50 o 
  -4   4  12        7.93        7.99      2.07 o 
  -3   4  12      238.16      222.04     10.87 o 
  -2   4  12        8.78        8.79      2.56 o 
  -1   4  12       20.99       20.70      3.09 o 
   0   4  12      505.71      479.98     14.66 o 
   1   4  12        0.01        0.86      2.16 o 
   2   4  12        2.91        1.54      2.68 o 
   3   4  12        8.68        5.25      3.14 o 
   4   4  12       18.79       18.01      3.67 o 
   5   4  12       44.47       44.53      6.22 o 
   6   4  12       11.77        7.77      6.18 o 
   7   4  12      163.96      150.00     10.96 o 
   8   4  12       42.25       31.30     10.48 o 
 -14   5  12       47.12       41.24      6.45 o 
 -13   5  12      308.75      304.67     11.61 o 
 -12   5  12       19.53       17.95      3.50 o 
 -11   5  12        4.25        4.77      2.61 o 
 -10   5  12       22.55       22.74      3.40 o 
  -9   5  12       84.89       95.53      7.92 o 
  -8   5  12       96.97       90.08      6.30 o 
  -7   5  12        6.88        6.10      2.33 o 
  -6   5  12       24.85       27.51      4.27 o 
  -5   5  12      614.44      583.45     13.72 o 
  -4   5  12        0.11        1.88      2.03 o 
  -3   5  12       87.25       75.74      6.93 o 
  -2   5  12     3473.76     3339.29     61.37 o 
  -1   5  12      270.53      273.87     11.18 o 
   0   5  12       15.73       18.13      4.93 o 
   1   5  12      441.04      415.46     14.18 o 
   2   5  12        5.19        3.12      2.95 o 
   3   5  12        2.26       -2.69      2.79 o 
   4   5  12       38.00       37.38      6.68 o 
   5   5  12       10.62        6.82      4.81 o 
   6   5  12        0.26       -6.84      3.61 o 
   7   5  12      117.38       83.96     21.04 o 
 -13   6  12        3.68       15.83      3.51 o 
 -12   6  12       50.71       52.47      5.76 o 
 -11   6  12      139.15      129.43      6.24 o 
 -10   6  12      134.92      151.58     12.87 o 
  -9   6  12        5.66        3.75      2.11 o 
  -8   6  12       16.08       14.01      2.66 o 
  -7   6  12      120.49      126.90      6.02 o 
  -6   6  12        7.00        7.41      2.51 o 
  -5   6  12       63.38       67.52      5.05 o 
  -4   6  12        0.36        0.51      3.77 o 
  -3   6  12      141.28      167.20     10.16 o 
  -2   6  12      399.64      422.53     14.35 o 
  -1   6  12       17.71       20.06      4.20 o 
   0   6  12       79.41       88.30      7.65 o 
   1   6  12       19.80       25.12      4.64 o 
   2   6  12       15.04       12.66      3.84 o 
   3   6  12      143.59      156.11     10.68 o 
   4   6  12        1.21        3.63      3.72 o 
   5   6  12        8.10        3.06      4.81 o 
   6   6  12        4.16        1.27      4.67 o 
 -12   7  12      110.04      119.07     11.78 o 
 -11   7  12        0.91       -2.44      4.04 o 
 -10   7  12        0.32        1.17      4.19 o 
  -9   7  12      110.25      145.45     13.32 o 
  -8   7  12        0.22        3.73      4.15 o 
  -7   7  12        9.53        6.66      4.01 o 
  -6   7  12      195.40      190.59     15.93 o 
  -5   7  12       50.66       54.59      4.55 o 
  -4   7  12      779.45      787.73     22.06 o 
  -3   7  12      426.58      420.93     15.12 o 
  -2   7  12        5.14        3.71      4.33 o 
  -1   7  12        3.48        5.47      3.89 o 
   0   7  12        1.82        1.23      3.16 o 
   1   7  12       11.75       14.23      4.30 o 
   2   7  12      241.54      252.97     12.45 o 
   3   7  12       65.73       70.60     10.62 o 
   4   7  12      420.08      425.89     16.30 o 
   5   7  12       18.18       12.61      4.82 o 
 -11   8  12      141.68      154.80     12.30 o 
 -10   8  12       11.93        0.57      5.17 o 
  -9   8  12        1.54        3.43      4.80 o 
  -8   8  12        0.03       -2.25      3.81 o 
  -7   8  12       15.99        5.23      4.34 o 
  -6   8  12       16.22       19.30      5.63 o 
  -5   8  12       24.51       31.49      6.48 o 
  -4   8  12       99.82       92.57      9.90 o 
  -3   8  12      172.58      167.50     11.14 o 
  -2   8  12        5.58        5.89      3.80 o 
  -1   8  12        5.86       22.81      5.85 o 
   0   8  12       19.00       16.81      4.60 o 
   1   8  12        0.46        3.42      4.33 o 
   2   8  12       62.79       65.58      7.65 o 
   3   8  12      118.92      127.96     23.05 o 
   4   8  12        8.76       14.82      6.58 o 
  -9   9  12      126.17      132.29     15.02 o 
  -8   9  12        0.09       -8.03     10.26 o 
  -7   9  12      660.48      701.73     37.55 o 
  -6   9  12      243.99      197.39     25.01 o 
  -5   9  12      544.25      513.33     37.45 o 
  -4   9  12        4.95        4.43      3.53 o 
  -3   9  12        0.41        1.39      5.00 o 
  -2   9  12      289.43      306.86     17.48 o 
  -1   9  12       55.19       45.36      8.40 o 
   0   9  12        2.60        9.05      5.70 o 
   1   9  12       10.33        7.34      8.13 o 
   2   9  12       14.39       32.74      8.93 o 
  -5  10  12       27.57       34.07     15.62 o 
  -4  10  12        6.74       -7.10     10.76 o 
  -3  10  12       71.43       66.18     16.71 o 
  -2  10  12       73.49       88.04     17.56 o 
 -16   1  13        4.59       11.62      4.69 o 
 -15   1  13        0.05        4.25      4.35 o 
 -14   1  13        5.41       11.90      4.82 o 
 -13   1  13       34.06       29.14      6.69 o 
 -12   1  13        0.58       -1.10      2.14 o 
 -11   1  13       40.42       42.98      3.47 o 
 -10   1  13     2310.44     2251.56     28.31 o 
  -9   1  13      117.55      118.39      5.66 o 
  -8   1  13     2906.16     2856.42     35.93 o 
  -7   1  13      236.78      239.46      6.72 o 
  -6   1  13       85.18       83.43      4.49 o 
  -5   1  13      323.04      290.33      7.47 o 
  -4   1  13        5.81        6.95      1.82 o 
  -3   1  13      750.92      631.43     12.08 o 
  -2   1  13      178.21      179.79      8.64 o 
  -1   1  13       15.49       16.48      2.64 o 
   0   1  13       37.55       42.07      4.37 o 
   1   1  13        0.03        1.40      2.15 o 
   2   1  13      588.46      592.16     14.44 o 
   3   1  13       86.14       94.73      6.54 o 
   4   1  13        1.04        5.60      2.90 o 
   5   1  13       29.52       33.45      4.89 o 
   6   1  13      296.05      349.94     15.61 o 
   7   1  13      225.00      263.51     12.46 o 
   8   1  13      235.73      272.34     15.23 o 
 -15   2  13        2.38        3.02      3.67 o 
 -14   2  13        1.86        4.40      3.43 o 
 -13   2  13       31.23       34.79      5.21 o 
 -12   2  13        4.30        7.34      2.60 o 
 -11   2  13      565.37      563.57     11.86 o 
 -10   2  13      134.61      126.31      5.53 o 
  -9   2  13      225.96      230.88      6.53 o 
  -8   2  13        5.39        5.22      1.80 o 
  -7   2  13       18.45       16.65      2.75 o 
  -6   2  13      368.41      367.25      8.36 o 
  -5   2  13      202.35      183.69      8.20 o 
  -4   2  13       42.97       41.88      3.19 o 
  -3   2  13        2.20       -0.44      1.46 o 
  -2   2  13      328.65      285.00      7.86 o 
  -1   2  13        1.20       -1.46      1.59 o 
   0   2  13      108.22      127.46      6.80 o 
   1   2  13      156.92      163.71      7.93 o 
   2   2  13       27.57       21.84      3.49 o 
   3   2  13       98.88       90.00      6.41 o 
   4   2  13       76.84       71.45      5.96 o 
   5   2  13      176.21      177.81      9.57 o 
   6   2  13       41.86       44.97      5.59 o 
   7   2  13        5.20       -1.94      4.92 o 
   8   2  13        0.47       -6.47      4.20 o 
 -15   3  13        6.03        9.01      3.87 o 
 -14   3  13       34.71       40.51      4.92 o 
 -13   3  13      145.90      128.50      8.40 o 
 -12   3  13     1068.32     1140.29     21.10 o 
 -11   3  13      178.93      178.86      7.65 o 
 -10   3  13       36.74       34.82      3.50 o 
  -9   3  13        9.50        8.17      2.01 o 
  -8   3  13       18.92       20.79      3.70 o 
  -7   3  13      284.68      257.66      6.84 o 
  -6   3  13      403.33      409.49      8.20 o 
  -5   3  13       10.76        7.17      1.94 o 
  -4   3  13       71.63       78.84      4.24 o 
  -3   3  13        8.08        5.76      1.81 o 
  -2   3  13        4.15        6.17      2.31 o 
  -1   3  13     1551.75     1379.79     24.38 o 
   0   3  13       65.84       73.16      5.20 o 
   1   3  13       97.71       87.91      5.86 o 
   2   3  13      245.39      242.48     14.05 o 
   3   3  13      158.03      158.35      9.94 o 
   4   3  13       17.46       24.60      5.20 o 
   5   3  13      464.50      532.23     17.44 o 
   6   3  13       19.43       12.78      4.83 o 
   7   3  13        5.23        3.96      4.64 o 
 -15   4  13      310.38      360.70     16.59 o 
 -14   4  13       10.59       11.13      4.48 o 
 -13   4  13      105.87      127.33      7.94 o 
 -12   4  13      152.46      177.72     12.07 o 
 -11   4  13      182.84      167.55      8.08 o 
 -10   4  13       82.15       75.37      5.75 o 
  -9   4  13        7.25        7.11      2.68 o 
  -8   4  13       21.42       21.51      3.43 o 
  -7   4  13      328.95      342.99     10.16 o 
  -6   4  13       10.73       13.87      3.21 o 
  -5   4  13       28.52       23.08      3.36 o 
  -4   4  13       73.28       60.72      4.85 o 
  -3   4  13      191.23      202.20     10.37 o 
  -2   4  13        0.00        3.17      2.42 o 
  -1   4  13       26.86       23.06      3.79 o 
   0   4  13        0.20        0.85      2.36 o 
   1   4  13      332.05      336.33     12.05 o 
   2   4  13        6.38        3.74      3.04 o 
   3   4  13       14.95       14.36      4.15 o 
   4   4  13       19.66       21.97      4.93 o 
   5   4  13       22.29       17.62     10.84 o 
   6   4  13        0.73       -4.52      3.57 o 
   7   4  13       22.33       14.63      5.25 o 
 -14   5  13      241.72      240.24     25.97 o 
 -13   5  13      236.07      255.31     10.27 o 
 -12   5  13        2.76        0.31      2.66 o 
 -11   5  13      153.20      174.54      8.09 o 
 -10   5  13        8.20        7.01      2.59 o 
  -9   5  13       76.52       90.01      5.99 o 
  -8   5  13       37.74       36.86      4.18 o 
  -7   5  13      222.90      236.41      8.62 o 
  -6   5  13        3.93        2.57      2.28 o 
  -5   5  13       28.21       33.70      3.83 o 
  -4   5  13      198.18      208.06      8.53 o 
  -3   5  13        0.65        2.62      2.98 o 
  -2   5  13      421.20      438.62     14.55 o 
  -1   5  13      127.17      128.12      8.79 o 
   0   5  13      171.84      144.82     18.52 o 
   1   5  13      903.24      923.44     29.52 o 
   2   5  13      159.86      165.52     12.93 o 
   3   5  13      135.12      144.64     12.27 o 
   4   5  13        9.40        9.11      4.83 o 
   5   5  13        0.18       -1.30      4.01 o 
   6   5  13        1.59       -2.71      4.45 o 
 -13   6  13      114.27      144.45      7.38 o 
 -12   6  13        0.24        2.99      2.48 o 
 -11   6  13        0.31       -4.83      2.42 o 
 -10   6  13       27.17       38.34      3.91 o 
  -9   6  13        1.02       -3.13      5.10 o 
  -8   6  13        4.88        5.63      2.39 o 
  -7   6  13        2.32        0.44      3.06 o 
  -6   6  13        0.27        1.76      3.13 o 
  -5   6  13      363.40      369.44     10.87 o 
  -4   6  13       23.63       30.50      3.88 o 
  -3   6  13      220.39      223.80     11.87 o 
  -2   6  13      264.76      278.13     14.41 o 
  -1   6  13       92.47       94.17      7.96 o 
   0   6  13       46.43       49.29      8.45 o 
   1   6  13      194.38      173.44     31.20 o 
   2   6  13        3.11        1.63      3.87 o 
   3   6  13      197.73      219.71     15.51 o 
   4   6  13        4.61       -1.67      4.22 o 
   5   6  13        0.84        1.03      4.80 o 
 -12   7  13        0.15       -4.64      4.42 o 
 -11   7  13       53.45       61.76      8.33 o 
 -10   7  13       55.75       56.75      8.13 o 
  -9   7  13       83.88      102.10     10.51 o 
  -8   7  13       11.99        4.55      4.15 o 
  -7   7  13       32.84       46.65      5.54 o 
  -6   7  13       13.50       14.26      2.95 o 
  -5   7  13       70.37       68.35      6.83 o 
  -4   7  13     1760.51     1784.55     31.67 o 
  -3   7  13        5.80        7.63      3.80 o 
  -2   7  13      292.42      313.93     24.64 o 
  -1   7  13      136.65      119.89      9.35 o 
   0   7  13        6.81        5.33      4.82 o 
   1   7  13        1.85        8.33      4.02 o 
   2   7  13       51.45       38.45      7.05 o 
   3   7  13       34.15       26.35      6.64 o 
   4   7  13        0.93        2.37      4.60 o 
 -10   8  13      114.48      109.46     10.95 o 
  -9   8  13       28.48       23.01      6.34 o 
  -8   8  13      106.24      134.66     22.10 o 
  -7   8  13       40.39       38.29     12.22 o 
  -6   8  13        1.50        0.03      2.22 o 
  -5   8  13      172.39      164.70     12.08 o 
  -4   8  13        9.67       10.13      3.64 o 
  -3   8  13        1.10        3.37      3.80 o 
  -2   8  13       21.78       11.72      4.82 o 
  -1   8  13       32.19       30.66      5.63 o 
   0   8  13       25.54       19.30      8.92 o 
   1   8  13       31.72       36.25      6.16 o 
   2   8  13        0.10       -0.99      3.93 o 
   3   8  13        0.06       -3.92      4.56 o 
  -8   9  13       19.05       11.08      7.55 o 
  -7   9  13       10.18       14.53      7.34 o 
  -6   9  13       93.58       88.59     15.44 o 
  -5   9  13       30.57       32.44      4.68 o 
  -4   9  13       45.06       45.72      5.20 o 
  -3   9  13        0.21        9.29     11.01 o 
  -2   9  13       16.70       12.28      9.41 o 
  -1   9  13        5.23       16.13      6.36 o 
   0   9  13        1.01        4.00      5.12 o 
 -15   0  14       76.90       66.61     11.87 o 
 -14   0  14        7.08       12.54      6.81 o 
 -13   0  14       65.92       67.90      8.62 o 
 -12   0  14       99.15       86.11     14.22 o 
 -11   0  14        8.47        5.21      3.33 o 
 -10   0  14      113.95      116.35      8.69 o 
  -9   0  14      139.06      130.31      8.58 o 
  -8   0  14     2170.41     2094.26     44.29 o 
  -7   0  14       26.35       23.44      4.16 o 
  -6   0  14      104.55       98.69      7.21 o 
  -5   0  14        2.67        5.28      2.60 o 
  -4   0  14      527.06      389.70     12.54 o 
  -3   0  14      171.50      166.97      9.09 o 
  -2   0  14       20.69       39.70      6.76 o 
  -1   0  14      112.61      100.77      7.21 o 
   0   0  14       56.72       51.80      9.22 o 
   1   0  14      601.30      550.98     19.51 o 
   2   0  14       36.15       32.43      5.90 o 
   3   0  14      190.81      200.21     13.72 o 
   4   0  14        3.46        2.42      4.07 o 
   5   0  14        1.17        0.15      4.51 o 
   6   0  14        0.08        1.42      5.92 o 
   7   0  14      103.45      107.78     12.21 o 
 -15   1  14        0.13       -1.67      4.28 o 
 -14   1  14      108.38      116.73     10.86 o 
 -13   1  14       39.56       43.07      5.05 o 
 -12   1  14        4.03        2.91      2.31 o 
 -11   1  14      277.35      287.21     17.85 o 
 -10   1  14      717.16      735.12     13.88 o 
  -9   1  14       26.00       27.27      3.20 o 
  -8   1  14       11.37        9.76      2.42 o 
  -7   1  14      403.60      374.46     10.89 o 
  -6   1  14      471.29      467.43      9.92 o 
  -5   1  14       61.14       51.77      3.68 o 
  -4   1  14       19.34        7.53      2.02 o 
  -3   1  14      145.67      109.57      5.27 o 
  -2   1  14        0.22        1.54      1.68 o 
  -1   1  14       37.24       31.57      3.32 o 
   0   1  14      351.03      346.96      9.32 o 
   1   1  14       13.11       12.73      3.34 o 
   2   1  14      373.25      356.11     11.06 o 
   3   1  14      275.34      259.35      9.65 o 
   4   1  14       25.17       12.42      3.55 o 
   5   1  14        4.04        3.77      3.29 o 
   6   1  14       33.63       50.70      6.03 o 
   7   1  14       31.47       43.39      7.26 o 
 -15   2  14       10.53        9.67     11.07 o 
 -14   2  14       55.46       49.58     12.30 o 
 -13   2  14        0.02       -1.32      2.65 o 
 -12   2  14       28.11       35.48      4.18 o 
 -11   2  14       27.25       28.10      5.43 o 
 -10   2  14      122.41      125.15      6.13 o 
  -9   2  14      321.14      308.08      8.13 o 
  -8   2  14       21.22       18.00      2.71 o 
  -7   2  14       57.82       57.05      4.03 o 
  -6   2  14        0.97       -0.06      1.69 o 
  -5   2  14       34.73       42.80      3.43 o 
  -4   2  14      242.73      240.86      6.73 o 
  -3   2  14      524.82      527.85     10.53 o 
  -2   2  14      188.54      172.73      7.07 o 
  -1   2  14        0.30       -1.33      1.92 o 
   0   2  14       74.54       76.11      5.59 o 
   1   2  14       45.35       36.65      5.98 o 
   2   2  14       22.76       15.62      3.35 o 
   3   2  14        5.79       12.16      3.38 o 
   4   2  14       76.31       82.46      6.54 o 
   5   2  14      173.53      192.32     10.23 o 
   6   2  14       14.37        4.47      3.72 o 
   7   2  14       38.04       54.48     12.90 o 
 -15   3  14       40.62       37.08      5.89 o 
 -14   3  14        6.14        2.60      3.43 o 
 -13   3  14      406.31      421.15     13.47 o 
 -12   3  14      249.12      219.67     13.53 o 
 -11   3  14      625.30      683.37     14.99 o 
 -10   3  14       55.92       58.27      7.64 o 
  -9   3  14       63.91       56.62      4.14 o 
  -8   3  14       83.53       90.53      4.96 o 
  -7   3  14       60.94       51.67      3.80 o 
  -6   3  14        0.01       -0.86      1.61 o 
  -5   3  14      109.01       95.12      7.22 o 
  -4   3  14       22.35       26.60      3.89 o 
  -3   3  14      186.36      163.75      7.59 o 
  -2   3  14        0.50        3.69      2.57 o 
  -1   3  14      330.33      281.59     10.79 o 
   0   3  14      248.58      224.83     10.31 o 
   1   3  14      135.11      130.19      8.61 o 
   2   3  14       53.59       57.52      6.25 o 
   3   3  14       11.45       12.24      4.02 o 
   4   3  14      316.13      336.57     13.70 o 
   5   3  14      113.62      139.32     11.68 o 
   6   3  14       32.47       33.40      9.26 o 
 -14   4  14       29.62       38.32      5.61 o 
 -13   4  14      272.95      279.27     11.03 o 
 -12   4  14      120.02      133.96      8.10 o 
 -11   4  14      383.89      416.29     19.15 o 
 -10   4  14       12.90       19.63      3.51 o 
  -9   4  14        5.70        0.37      2.64 o 
  -8   4  14        2.15        1.93      2.35 o 
  -7   4  14      586.82      604.63     29.21 o 
  -6   4  14       21.32       19.96      5.87 o 
  -5   4  14        5.37        6.21      2.61 o 
  -4   4  14       18.45       16.12      5.81 o 
  -3   4  14       40.23       31.00      5.83 o 
  -2   4  14      145.72      144.40     11.42 o 
  -1   4  14       82.82       74.39      8.32 o 
   0   4  14      215.14      193.42     26.41 o 
   1   4  14       84.15       61.85      8.41 o 
   2   4  14      155.41      141.59      9.46 o 
   3   4  14        0.89       -0.25      3.22 o 
   4   4  14      131.91      143.76     10.28 o 
   5   4  14      159.70      146.48     10.81 o 
   6   4  14       22.52       21.80      6.98 o 
 -14   5  14      294.37      267.56     13.19 o 
 -13   5  14      297.17      309.48     13.76 o 
 -12   5  14       64.17       69.53      5.89 o 
 -11   5  14      113.16      143.24      7.76 o 
 -10   5  14       16.94       14.19      3.71 o 
  -9   5  14        0.14       -1.29      4.39 o 
  -8   5  14      172.94      175.80      8.69 o 
  -7   5  14        8.28        9.34      2.89 o 
  -6   5  14        0.01       -0.42      2.16 o 
  -5   5  14       39.30       42.34      5.03 o 
  -4   5  14       56.75       59.47      6.18 o 
  -3   5  14      488.39      446.20     18.60 o 
  -2   5  14      224.16      202.08     14.00 o 
  -1   5  14       52.55       63.54     15.85 o 
   0   5  14      161.32      153.36     12.31 o 
   1   5  14       44.10       61.13      8.34 o 
   2   5  14       25.28        9.69      4.59 o 
   3   5  14      244.39      290.43     15.86 o 
   4   5  14        2.99        0.25      4.26 o 
   5   5  14        0.80        1.36      5.90 o 
 -13   6  14       99.10       92.62      9.13 o 
 -12   6  14        0.01        2.93      2.63 o 
 -11   6  14        0.09       -1.94      2.77 o 
 -10   6  14        2.59        2.48      2.47 o 
  -9   6  14        3.59        7.78      2.68 o 
  -8   6  14       81.97       70.17      8.76 o 
  -7   6  14      150.34      148.56     11.76 o 
  -6   6  14        2.74        3.59      2.77 o 
  -5   6  14       42.23       39.32      4.41 o 
  -4   6  14       97.46       92.58      6.41 o 
  -3   6  14        0.89       -2.53      3.26 o 
  -2   6  14       85.21       82.43     13.33 o 
  -1   6  14      124.56      132.30     11.64 o 
   0   6  14       15.33       19.53      5.53 o 
   1   6  14      303.58      299.61     16.94 o 
   2   6  14       45.99       56.33      8.61 o 
   3   6  14       29.01       17.47      6.21 o 
   4   6  14       12.88       11.02      5.51 o 
 -11   7  14        0.20       -2.98      6.09 o 
 -10   7  14        5.89        4.71      5.29 o 
  -9   7  14      319.10      402.57     16.76 o 
  -8   7  14       10.69       10.36      3.19 o 
  -7   7  14      264.30      267.84      9.52 o 
  -6   7  14       72.53       86.28      8.48 o 
  -5   7  14        7.36        7.50      3.02 o 
  -4   7  14      149.06      145.06      8.16 o 
  -3   7  14       15.57       16.59      7.44 o 
  -2   7  14       10.42        9.98      4.86 o 
  -1   7  14      285.47      290.06     15.52 o 
   0   7  14        2.16        3.86      4.53 o 
   1   7  14      173.20      206.46     15.54 o 
   2   7  14       52.16       22.58     10.01 o 
   3   7  14        0.52       -0.44      5.78 o 
 -10   8  14        6.71        0.27      5.03 o 
  -9   8  14       37.17       43.27      7.50 o 
  -8   8  14      145.55      153.66     18.97 o 
  -7   8  14       46.16       48.41      7.44 o 
  -6   8  14       95.06      103.86      9.64 o 
  -5   8  14      104.92       90.64      6.32 o 
  -4   8  14      397.73      389.82     12.04 o 
  -3   8  14      273.58      258.05     14.48 o 
  -2   8  14        3.27        6.82      4.40 o 
  -1   8  14       43.02       45.26      8.19 o 
   0   8  14        0.41        3.46      6.92 o 
   1   8  14       57.79       70.42     10.48 o 
  -6   9  14      642.33      581.83     26.15 o 
  -5   9  14        0.39       -4.38      2.97 o 
  -4   9  14      167.66      186.67      9.61 o 
  -3   9  14        4.38       10.00     10.09 o 
  -2   9  14       90.67       88.17     11.77 o 
 -15   1  15      135.78      136.95     14.43 o 
 -14   1  15       76.35       85.65      8.28 o 
 -13   1  15       96.83       99.58      6.70 o 
 -12   1  15        0.02       -0.93      2.17 o 
 -11   1  15        7.61        7.27      3.45 o 
 -10   1  15        2.29        4.42      2.31 o 
  -9   1  15      200.44      211.98      7.77 o 
  -8   1  15       46.81       40.54      3.70 o 
  -7   1  15       11.51       12.10      2.49 o 
  -6   1  15       48.71       46.01      3.74 o 
  -5   1  15      802.74      668.37     19.24 o 
  -4   1  15       17.04       22.52      2.89 o 
  -3   1  15      314.77      256.68      7.27 o 
  -2   1  15        7.27        7.03      2.19 o 
  -1   1  15       54.96       59.59      4.21 o 
   0   1  15       22.29       23.10      3.55 o 
   1   1  15       45.02       40.04      4.56 o 
   2   1  15       47.29       40.09      4.73 o 
   3   1  15      162.53      164.55      9.20 o 
   4   1  15       10.68        4.84      3.31 o 
   5   1  15        0.56       -0.74      3.25 o 
   6   1  15       29.39       32.07      5.69 o 
 -15   2  15       22.72       31.63      6.85 o 
 -14   2  15      102.56      114.81      8.17 o 
 -13   2  15       28.63       34.52      5.54 o 
 -12   2  15        0.10       -0.45      2.63 o 
 -11   2  15       84.02       86.34      5.31 o 
 -10   2  15      318.67      315.91      8.75 o 
  -9   2  15      228.40      229.61      7.85 o 
  -8   2  15        4.07        3.88      2.18 o 
  -7   2  15       15.08       18.98      2.72 o 
  -6   2  15       33.77       35.33      4.11 o 
  -5   2  15        5.42        7.13      2.16 o 
  -4   2  15       30.76       30.78      3.23 o 
  -3   2  15       41.68       35.18      4.24 o 
  -2   2  15       47.72       39.05      3.86 o 
  -1   2  15      688.34      655.31     15.41 o 
   0   2  15       96.96       84.03      6.22 o 
   1   2  15        3.41        4.99      2.71 o 
   2   2  15       31.63       31.40      4.37 o 
   3   2  15      260.61      255.44     13.74 o 
   4   2  15       14.84       14.68      5.57 o 
   5   2  15      470.87      459.04     24.53 o 
   6   2  15        1.30       -4.10      5.01 o 
 -14   3  15       28.76       13.23      8.96 o 
 -13   3  15      235.47      248.39     14.48 o 
 -12   3  15      399.94      405.08     12.76 o 
 -11   3  15       11.13       10.15      3.61 o 
 -10   3  15       13.66        7.20      2.52 o 
  -9   3  15       49.16       45.63      3.80 o 
  -8   3  15      109.89      119.04      6.48 o 
  -7   3  15      174.12      179.83      7.92 o 
  -6   3  15      171.01      161.51     13.16 o 
  -5   3  15        4.63        4.45      2.47 o 
  -4   3  15       48.78       43.17      4.35 o 
  -3   3  15       54.62       58.04      5.14 o 
  -2   3  15       88.78       66.68      8.33 o 
  -1   3  15       46.91       28.68      4.56 o 
   0   3  15      133.86      134.96     13.98 o 
   1   3  15       59.71       63.86      6.53 o 
   2   3  15        2.01       -3.85      3.02 o 
   3   3  15        4.68        1.01      3.58 o 
   4   3  15        0.82        2.36      3.96 o 
   5   3  15        6.99        7.24      4.70 o 
 -14   4  15       52.92       51.31      7.32 o 
 -13   4  15       59.00       56.21      6.54 o 
 -12   4  15        0.21        0.80      3.12 o 
 -11   4  15        2.06       -2.59      3.64 o 
 -10   4  15      135.90      119.67     10.34 o 
  -9   4  15      191.55      176.64     10.97 o 
  -8   4  15       24.94       20.95      4.98 o 
  -7   4  15       23.03       18.90      3.71 o 
  -6   4  15      102.79       95.59      8.48 o 
  -5   4  15       29.22       27.83      4.43 o 
  -4   4  15       22.09       18.88      4.93 o 
  -3   4  15        0.25       -0.27      2.52 o 
  -2   4  15       51.52       43.61      8.73 o 
  -1   4  15      173.65      169.48     18.03 o 
   0   4  15       27.23       22.35      5.76 o 
   1   4  15      286.60      274.89     14.83 o 
   2   4  15        0.00        1.19      4.03 o 
   3   4  15       16.94        6.34      5.69 o 
   4   4  15       59.75       46.46     20.69 o 
   5   4  15      336.34      365.93     27.61 o 
 -13   5  15       71.71       51.33      7.82 o 
 -12   5  15       74.51       62.00      8.37 o 
 -11   5  15      154.08      197.33     10.62 o 
 -10   5  15      122.10      131.78     10.66 o 
  -9   5  15      190.87      166.70      9.31 o 
  -8   5  15       19.34       15.84      3.82 o 
  -7   5  15       51.56       55.60      5.71 o 
  -6   5  15        5.13        6.09      3.46 o 
  -5   5  15        9.49        7.42      3.11 o 
  -4   5  15        0.42       -3.83      2.29 o 
  -3   5  15        0.20       -0.57      3.31 o 
  -2   5  15      152.24      140.47     19.91 o 
  -1   5  15      133.93      126.40     11.64 o 
   0   5  15       40.45       38.79     12.50 o 
   1   5  15        7.10        1.93      3.80 o 
   2   5  15        9.57       12.19      7.29 o 
   3   5  15        2.63        7.65      6.66 o 
   4   5  15       38.35       46.44      8.34 o 
 -12   6  15       64.87       70.55      5.83 o 
 -11   6  15        9.63       10.23      3.32 o 
 -10   6  15      341.78      386.86     12.72 o 
  -9   6  15      116.39      144.13     12.00 o 
  -8   6  15       18.33        8.18      3.18 o 
  -7   6  15        2.84        2.90      2.80 o 
  -6   6  15       24.31       20.16      6.45 o 
  -5   6  15       99.07      105.50     10.84 o 
  -4   6  15      167.68      188.22     16.04 o 
  -3   6  15       61.55       75.44      9.56 o 
  -2   6  15       89.75       82.45      9.77 o 
  -1   6  15       45.69       37.27      7.09 o 
   0   6  15      105.80       96.46     10.66 o 
   1   6  15        0.10        3.81      4.76 o 
   2   6  15       53.78       58.99      9.14 o 
   3   6  15        2.31        5.14      6.55 o 
 -11   7  15        7.04        8.56      6.80 o 
 -10   7  15        1.10       -3.25      7.71 o 
  -9   7  15      135.00      169.05     11.68 o 
  -8   7  15        0.07        3.47      2.60 o 
  -7   7  15       54.44       65.63      5.78 o 
  -6   7  15       27.04       29.97      4.48 o 
  -5   7  15        8.23       13.51      3.62 o 
  -4   7  15        7.62        2.64      3.13 o 
  -3   7  15        0.40       -1.30      4.44 o 
  -2   7  15      111.94      116.70     11.72 o 
  -1   7  15      308.59      317.50     16.97 o 
   0   7  15       17.11        9.70      5.54 o 
   1   7  15       99.22      116.63     12.19 o 
   2   7  15        0.18        2.98      5.31 o 
  -8   8  15       71.36       89.18      9.94 o 
  -7   8  15      145.79      156.91      8.83 o 
  -6   8  15       80.73       82.82     10.34 o 
  -5   8  15       67.57       61.49      6.08 o 
  -4   8  15       46.75       33.81      5.04 o 
  -3   8  15      179.95      202.37     15.72 o 
  -2   8  15       20.21       11.55      5.66 o 
  -1   8  15       84.62       79.81     15.86 o 
 -15   0  16       57.57       43.12     10.79 o 
 -14   0  16       23.19       25.05      6.86 o 
 -13   0  16      141.29      128.86     10.02 o 
 -12   0  16       30.88       31.03      5.54 o 
 -11   0  16      300.90      304.51     12.56 o 
 -10   0  16      160.51      179.09     12.13 o 
  -9   0  16       30.10       36.40      5.38 o 
  -8   0  16       10.05       17.18      4.27 o 
  -7   0  16        3.48       -0.46      2.79 o 
  -6   0  16       58.23       57.32      6.04 o 
  -5   0  16      540.67      502.21     15.52 o 
  -4   0  16      642.45      574.28     16.81 o 
  -3   0  16     1453.27     1356.42     29.52 o 
  -2   0  16      135.91      106.39      8.13 o 
  -1   0  16      462.31      401.77     15.74 o 
   0   0  16      103.42      101.21      8.39 o 
   1   0  16      806.23      901.21     28.43 o 
   2   0  16        5.40       11.00      4.93 o 
   3   0  16      596.59      587.99     38.29 o 
   4   0  16       14.66       22.89      6.78 o 
   5   0  16       22.06        9.94      5.68 o 
 -15   1  16       16.29       35.13      7.17 o 
 -14   1  16       42.76       53.72      6.03 o 
 -13   1  16       34.55       35.24      4.19 o 
 -12   1  16        4.83        8.77      2.77 o 
 -11   1  16       74.43       81.71      5.44 o 
 -10   1  16        1.15        3.00      2.36 o 
  -9   1  16      174.91      183.66      7.64 o 
  -8   1  16      521.13      536.52     11.69 o 
  -7   1  16       27.36       14.35      2.74 o 
  -6   1  16      146.26      149.47      6.73 o 
  -5   1  16      268.82      249.61     14.84 o 
  -4   1  16       37.18       19.12      3.18 o 
  -3   1  16       27.23       19.50      3.16 o 
  -2   1  16       54.94       47.31      4.89 o 
  -1   1  16        4.85        3.44      2.46 o 
   0   1  16       26.03       32.11      4.34 o 
   1   1  16      142.07      151.24     10.35 o 
   2   1  16      239.99      243.02     11.69 o 
   3   1  16       85.45       82.75      6.95 o 
   4   1  16        1.89        4.87      3.52 o 
   5   1  16       15.39        8.57      4.33 o 
 -14   2  16      313.07      378.27     13.14 o 
 -13   2  16      132.18      133.83      7.81 o 
 -12   2  16       11.82       10.07      2.98 o 
 -11   2  16        3.73        4.17      3.37 o 
 -10   2  16        0.06        0.93      2.19 o 
  -9   2  16       69.46       75.72      5.01 o 
  -8   2  16        0.35       -1.36      2.05 o 
  -7   2  16        6.69        5.24      2.32 o 
  -6   2  16      530.13      497.04     10.93 o 
  -5   2  16       27.92       21.09      3.97 o 
  -4   2  16       52.36       51.83      4.38 o 
  -3   2  16       32.85       23.94      3.44 o 
  -2   2  16        6.73        7.41      2.63 o 
  -1   2  16       21.11       33.97      7.97 o 
   0   2  16      306.46      297.92     10.25 o 
   1   2  16        2.90       -2.92      3.17 o 
   2   2  16       34.00       30.20      5.40 o 
   3   2  16      245.83      238.53     13.47 o 
   4   2  16       12.33       13.20      4.93 o 
   5   2  16       32.27       13.93      8.16 o 
 -14   3  16       21.21       19.07      5.81 o 
 -13   3  16        0.23        3.41      3.65 o 
 -12   3  16       17.91       12.54      3.60 o 
 -11   3  16       43.73       45.27      6.88 o 
 -10   3  16       16.73       17.15      6.50 o 
  -9   3  16       57.04       56.36      6.09 o 
  -8   3  16        4.73        8.55      3.11 o 
  -7   3  16       99.64       85.46      7.28 o 
  -6   3  16       48.60       51.72      5.17 o 
  -5   3  16        0.57       -3.17      2.18 o 
  -4   3  16       52.10       50.45      4.94 o 
  -3   3  16        1.45       -0.32      2.38 o 
  -2   3  16       88.32       77.35      5.95 o 
  -1   3  16        4.62        3.07      3.11 o 
   0   3  16       10.82       10.16      3.71 o 
   1   3  16      193.78      200.73     11.59 o 
   2   3  16       15.86       13.34      4.49 o 
   3   3  16       28.25       23.45      6.32 o 
   4   3  16       12.93       16.23      5.34 o 
 -13   4  16       10.33        9.63      7.66 o 
 -12   4  16      440.56      469.88     15.95 o 
 -11   4  16       90.87       93.69      7.78 o 
 -10   4  16       24.88       24.49      6.39 o 
  -9   4  16      221.96      230.77     12.19 o 
  -8   4  16      144.32      148.86     10.92 o 
  -7   4  16       55.69       41.12      7.63 o 
  -6   4  16      100.77      113.91      8.49 o 
  -5   4  16        4.22        2.23      2.62 o 
  -4   4  16       67.14       70.89      9.16 o 
  -3   4  16       87.39       87.50     11.67 o 
  -2   4  16        9.97        8.67      4.36 o 
  -1   4  16       62.08       52.68      8.08 o 
   0   4  16        7.24        8.58      8.84 o 
   1   4  16       65.30       60.07      8.96 o 
   2   4  16        1.65        5.34      4.57 o 
   3   4  16      277.72      296.95     19.29 o 
   4   4  16      177.27      211.62     23.78 o 
 -12   5  16       68.76       71.47      6.92 o 
 -11   5  16       59.48       62.34      6.35 o 
 -10   5  16        6.83        6.69      4.04 o 
  -9   5  16       66.44       68.83      6.47 o 
  -8   5  16        0.17       -1.54      2.69 o 
  -7   5  16       55.47       56.25      5.94 o 
  -6   5  16       32.26       28.86      4.69 o 
  -5   5  16       12.29       12.77      3.81 o 
  -4   5  16       78.47       78.81      7.11 o 
  -3   5  16       73.50       80.88      8.06 o 
  -2   5  16      123.36      124.72     28.46 o 
  -1   5  16        6.53        7.76      4.44 o 
   0   5  16       65.42       62.72      9.15 o 
   1   5  16        6.27       -0.65      4.08 o 
   2   5  16      172.22      137.39     13.13 o 
   3   5  16       43.99       66.89     14.11 o 
 -11   6  16        3.90        9.27      3.90 o 
 -10   6  16      503.47      538.84     29.68 o 
  -9   6  16        0.04        2.00      2.98 o 
  -8   6  16        0.08       -1.32      2.82 o 
  -7   6  16        6.63        8.49      3.59 o 
  -6   6  16        2.60       -4.48      2.51 o 
  -5   6  16      418.64      433.96     14.64 o 
  -4   6  16       53.00       55.77      6.10 o 
  -3   6  16      185.97      192.46     11.14 o 
  -2   6  16        6.48        8.79      6.01 o 
  -1   6  16       39.86       52.31      8.31 o 
   0   6  16       28.78       25.23      6.80 o 
   1   6  16       19.49       19.79      8.23 o 
   2   6  16        0.00       -4.46      6.51 o 
 -10   7  16      113.56      129.94     12.96 o 
  -9   7  16        0.04       -3.81      2.81 o 
  -8   7  16        2.60        2.27      4.36 o 
  -7   7  16      105.02      113.84      7.99 o 
  -6   7  16        3.69        2.28      3.07 o 
  -5   7  16       17.05       15.03      4.23 o 
  -4   7  16      109.50      121.71      8.83 o 
  -3   7  16       49.15       47.62     10.69 o 
  -2   7  16       64.34       53.95      9.05 o 
  -1   7  16        3.57        9.62      5.48 o 
   0   7  16       41.46       25.52      6.88 o 
  -6   8  16        9.63        8.61      3.64 o 
  -5   8  16       84.88       77.93      7.08 o 
  -4   8  16      155.84      173.70      9.85 o 
 -14   1  17        1.19        5.42      3.50 o 
 -13   1  17        2.80        0.74      2.92 o 
 -12   1  17       22.65       16.44      5.73 o 
 -11   1  17       28.43       27.78      3.82 o 
 -10   1  17      191.40      197.66      8.35 o 
  -9   1  17       74.08       83.80      7.08 o 
  -8   1  17      100.56      114.88      6.25 o 
  -7   1  17        1.74        0.54      2.22 o 
  -6   1  17       30.34       25.84      3.38 o 
  -5   1  17       21.16       14.85      2.84 o 
  -4   1  17       13.23        5.61      2.38 o 
  -3   1  17       21.37       15.93      2.93 o 
  -2   1  17       10.90        4.41      2.55 o 
  -1   1  17       18.09       16.04      3.27 o 
   0   1  17      152.86      174.27      8.32 o 
   1   1  17        7.38        0.94      2.89 o 
   2   1  17        1.37        1.29      3.10 o 
   3   1  17       44.84       41.72      5.51 o 
   4   1  17       23.20        8.49      4.70 o 
 -14   2  17      206.95      224.90     13.12 o 
 -13   2  17      144.10      147.50      9.40 o 
 -12   2  17      239.17      258.64     10.62 o 
 -11   2  17      229.33      242.49      9.17 o 
 -10   2  17       41.03       42.65      4.18 o 
  -9   2  17       76.07       83.64      6.46 o 
  -8   2  17      255.96      274.66      8.67 o 
  -7   2  17      144.77      139.53      6.81 o 
  -6   2  17      625.34      615.18     12.80 o 
  -5   2  17      110.71       86.84      5.56 o 
  -4   2  17       37.28       31.40      3.89 o 
  -3   2  17        8.19        9.84      2.94 o 
  -2   2  17       19.79       24.89      4.12 o 
  -1   2  17      276.74      281.10     10.70 o 
   0   2  17       18.68       23.83      4.84 o 
   1   2  17      144.59      151.34     10.45 o 
   2   2  17      285.63      337.84     15.08 o 
   3   2  17        7.28        0.58      3.77 o 
   4   2  17       28.89       14.48      6.55 o 
 -13   3  17        2.54       -0.95      3.28 o 
 -12   3  17       63.03       69.76      7.52 o 
 -11   3  17       78.21       84.76      8.06 o 
 -10   3  17       14.54       19.25      4.53 o 
  -9   3  17        6.61        4.55      4.56 o 
  -8   3  17       36.04       21.32      4.61 o 
  -7   3  17       93.60       95.01      8.01 o 
  -6   3  17       42.56       50.22      8.71 o 
  -5   3  17       75.97       74.00     12.80 o 
  -4   3  17        0.54        1.46      2.96 o 
  -3   3  17        1.74        3.51      2.74 o 
  -2   3  17       76.71       92.26      6.86 o 
  -1   3  17       85.78       84.97      7.88 o 
   0   3  17        1.82       -1.59      3.16 o 
   1   3  17        0.74        0.20      3.49 o 
   2   3  17        4.49        2.94      3.81 o 
   3   3  17       65.80      110.13     23.10 o 
 -13   4  17       78.22       94.65     12.98 o 
 -12   4  17      248.79      283.33     13.30 o 
 -11   4  17      134.15      147.26     10.25 o 
 -10   4  17       25.65       18.98      4.40 o 
  -9   4  17       29.39       33.25      5.48 o 
  -8   4  17      194.91      177.09     10.87 o 
  -7   4  17      658.15      675.87     19.44 o 
  -6   4  17      315.32      331.62     14.50 o 
  -5   4  17      150.90      146.48      9.88 o 
  -4   4  17       21.32       14.15      4.17 o 
  -3   4  17      203.11      194.90     11.49 o 
  -2   4  17      353.01      358.34     21.24 o 
  -1   4  17        0.18        0.97      4.03 o 
   0   4  17       31.04       30.52      6.78 o 
   1   4  17       42.35       59.15      8.83 o 
   2   4  17       15.53        8.92      8.31 o 
 -12   5  17       23.66       32.07      5.95 o 
 -11   5  17       28.37       40.15      7.64 o 
 -10   5  17        2.13        1.24      4.74 o 
  -9   5  17        1.31       -0.62      3.02 o 
  -8   5  17        8.03        5.70      3.32 o 
  -7   5  17        4.81        6.32      3.25 o 
  -6   5  17        9.88        8.84      3.51 o 
  -5   5  17        5.99       11.11      3.83 o 
  -4   5  17       34.91       33.22      5.57 o 
  -3   5  17       24.98       22.18      4.65 o 
  -2   5  17       42.40       38.42      7.49 o 
  -1   5  17       75.69       74.78     16.20 o 
   0   5  17       12.63        8.84      5.27 o 
   1   5  17       70.15       60.86      9.28 o 
 -10   6  17       83.31       82.18     16.37 o 
  -9   6  17       93.73       91.71      9.14 o 
  -8   6  17       33.90       37.61      8.82 o 
  -7   6  17        8.97        8.39      3.40 o 
  -6   6  17      201.38      217.94     11.13 o 
  -5   6  17        0.06       -0.19      3.02 o 
  -4   6  17      219.31      241.37     11.93 o 
  -3   6  17        7.56       10.69      4.09 o 
  -2   6  17        1.03        3.65      4.82 o 
  -1   6  17        0.01        4.32      4.55 o 
   0   6  17        2.22        4.71      4.86 o 
  -8   7  17       11.03        8.11      4.06 o 
  -7   7  17       10.50        6.17      3.66 o 
  -6   7  17      120.33      117.54      8.73 o 
  -5   7  17        7.44        2.31      3.47 o 
  -4   7  17      543.59      558.72     19.29 o 
  -3   7  17       49.76       41.16      5.97 o 
  -2   7  17        3.82        4.37      7.62 o 
 -13   0  18      101.12      100.41      9.50 o 
 -12   0  18       14.22        9.38      4.53 o 
 -11   0  18      567.42      620.26     19.77 o 
 -10   0  18      517.82      591.75     20.33 o 
  -9   0  18      109.88      120.27      9.47 o 
  -8   0  18      486.16      515.74     17.02 o 
  -7   0  18        8.20       10.23      3.86 o 
  -6   0  18        0.06       -1.05      2.94 o 
  -5   0  18        7.22       13.80      4.45 o 
  -4   0  18      142.36      136.11      9.71 o 
  -3   0  18       85.76       96.22      8.26 o 
  -2   0  18        1.34       -2.23      4.60 o 
  -1   0  18      105.52      121.18     13.95 o 
   0   0  18      271.08      333.70     31.22 o 
   1   0  18       43.51       51.00      9.76 o 
   2   0  18       18.16       18.56      6.29 o 
   3   0  18      159.91      170.79     20.43 o 
 -13   1  18       14.01       12.84      3.40 o 
 -12   1  18       30.01       30.40      4.25 o 
 -11   1  18       81.16       90.18      6.15 o 
 -10   1  18       85.21       94.43      6.02 o 
  -9   1  18       12.28       16.82      3.29 o 
  -8   1  18      301.58      315.41      9.78 o 
  -7   1  18      201.56      212.46     15.98 o 
  -6   1  18       22.46       14.84      3.08 o 
  -5   1  18        9.70        5.05      3.16 o 
  -4   1  18        8.76        3.26      2.46 o 
  -3   1  18      118.63      121.13      7.29 o 
  -2   1  18        1.73        4.38      2.67 o 
  -1   1  18        3.99        2.24      2.73 o 
   0   1  18       81.58       95.67      8.77 o 
   1   1  18      295.04      293.58     13.27 o 
   2   1  18       22.09       18.36      5.56 o 
 -13   2  18       56.97       53.60      7.04 o 
 -12   2  18       28.64       28.92      4.49 o 
 -11   2  18       44.67       56.03      5.54 o 
 -10   2  18        6.28        2.97      2.77 o 
  -9   2  18      230.44      245.87      9.51 o 
  -8   2  18       35.51       39.10      4.21 o 
  -7   2  18        1.32        5.91      3.03 o 
  -6   2  18       20.78       19.98      4.55 o 
  -5   2  18      147.99      131.86      8.40 o 
  -4   2  18       29.70       32.98      4.74 o 
  -3   2  18        5.18        2.42      2.87 o 
  -2   2  18      295.47      303.16     11.17 o 
  -1   2  18      245.81      277.83     14.56 o 
   0   2  18       57.98       49.99      5.91 o 
   1   2  18       15.36       10.43      4.41 o 
   2   2  18       56.22       58.80     16.70 o 
 -12   3  18        0.99       -3.87      3.56 o 
 -11   3  18       20.58       14.18      7.86 o 
 -10   3  18        0.18        5.54      3.68 o 
  -9   3  18        6.47        5.36      3.82 o 
  -8   3  18       70.69       75.71      8.02 o 
  -7   3  18       11.36       14.49      4.17 o 
  -6   3  18       26.35       10.21      4.02 o 
  -5   3  18       25.06       19.42      7.54 o 
  -4   3  18       77.76       74.64      7.51 o 
  -3   3  18       40.55       38.08      5.73 o 
  -2   3  18       42.06       58.07      7.02 o 
  -1   3  18       94.15       97.80     10.16 o 
   0   3  18        6.09        4.36      5.83 o 
   1   3  18       49.58       46.62     10.24 o 
   2   3  18        7.90        3.83      7.61 o 
 -12   4  18        0.29       -1.48      3.62 o 
 -11   4  18        0.00       -0.76      3.28 o 
 -10   4  18        7.70        5.36      3.76 o 
  -9   4  18        0.73       -0.07      3.40 o 
  -8   4  18      468.58      452.04     37.85 o 
  -7   4  18      144.07      184.42     13.72 o 
  -6   4  18       19.83       27.11      6.38 o 
  -5   4  18       13.47        7.07      5.08 o 
  -4   4  18       33.74       27.47      5.20 o 
  -3   4  18      170.50      186.93     11.66 o 
  -2   4  18        3.64        0.35      3.16 o 
  -1   4  18       94.56      104.60     12.25 o 
   0   4  18       64.06       47.87      8.73 o 
   1   4  18       21.21       17.57      8.79 o 
 -10   5  18       18.70        8.61      6.46 o 
  -9   5  18       70.15       63.20      7.07 o 
  -8   5  18       23.15       21.99      6.22 o 
  -7   5  18       24.61       15.24      6.73 o 
  -6   5  18       27.37       30.14      6.00 o 
  -5   5  18        0.02        2.79      4.47 o 
  -4   5  18       25.91       15.34      4.37 o 
  -3   5  18       14.52       12.01      4.18 o 
  -2   5  18       31.78       31.86      5.59 o 
  -1   5  18        1.98       -2.72      5.11 o 
   0   5  18       36.84       24.27     10.08 o 
  -8   6  18       26.34       22.35      5.53 o 
  -7   6  18       79.94       77.43      7.48 o 
  -6   6  18      175.70      197.82     11.90 o 
  -5   6  18      137.55      151.58     10.42 o 
  -4   6  18        3.26        1.86      3.84 o 
  -3   6  18        6.77        7.76      4.40 o 
  -2   6  18       28.62       30.66      6.73 o 
 -12   1  19       14.90       12.69      3.60 o 
 -11   1  19        6.81        5.46      3.07 o 
 -10   1  19       55.11       56.62      5.15 o 
  -9   1  19        0.55       -1.75      2.71 o 
  -8   1  19      150.03      154.66      7.68 o 
  -7   1  19        1.26        5.48      2.73 o 
  -6   1  19        4.79        2.68      2.61 o 
  -5   1  19       43.00       48.69      4.54 o 
  -4   1  19        1.00       -2.24      2.60 o 
  -3   1  19       58.55       52.48      5.15 o 
  -2   1  19        0.41       -2.10      2.80 o 
  -1   1  19       88.08      101.30      7.02 o 
   0   1  19       42.31       34.96      5.21 o 
   1   1  19      118.22      147.54     13.62 o 
 -12   2  19       65.84       68.12      7.86 o 
 -11   2  19       15.94       20.15      5.56 o 
 -10   2  19      140.85      154.92      9.69 o 
  -9   2  19      359.80      429.48     17.80 o 
  -8   2  19       11.43       11.46      3.98 o 
  -7   2  19        0.69        0.09      3.02 o 
  -6   2  19       66.33       64.94      6.31 o 
  -5   2  19       45.80       46.30      7.01 o 
  -4   2  19      103.55      101.61      8.79 o 
  -3   2  19        3.28        5.52      3.41 o 
  -2   2  19       29.49       32.69      5.02 o 
  -1   2  19       10.82        9.88      3.82 o 
   0   2  19       12.39        4.63      3.56 o 
   1   2  19      138.87      148.18     13.64 o 
 -11   3  19        6.02        3.73      4.54 o 
 -10   3  19        9.17       11.82      4.51 o 
  -9   3  19        4.74       -2.66      3.55 o 
  -8   3  19       80.63       96.43     15.47 o 
  -7   3  19       22.18       12.28      5.98 o 
  -6   3  19       46.97       44.95      6.43 o 
  -5   3  19        8.15        4.00      3.75 o 
  -4   3  19       48.66       68.12      7.54 o 
  -3   3  19       27.83       10.40      6.18 o 
  -2   3  19       20.92       12.11      4.47 o 
  -1   3  19       54.10       58.81     12.51 o 
   0   3  19       55.57       59.50      9.30 o 
 -10   4  19       39.35       47.61      7.47 o 
  -9   4  19       12.41       13.31      5.42 o 
  -8   4  19       81.54       94.41      8.67 o 
  -7   4  19        3.85        7.03      4.02 o 
  -6   4  19      192.45      186.28     11.85 o 
  -5   4  19        2.10        4.62      3.76 o 
  -4   4  19       11.02        5.22      4.90 o 
  -3   4  19      352.89      383.49     15.13 o 
  -2   4  19      143.49      148.18     10.98 o 
  -1   4  19       13.86        4.73      8.85 o 
  -9   5  19        8.89        7.97      5.77 o 
  -8   5  19       55.46       61.56      8.45 o 
  -7   5  19       88.43       97.24     10.17 o 
  -6   5  19       39.10       40.06      9.01 o 
  -5   5  19        2.89        6.40      5.42 o 
  -4   5  19       21.82       18.94      7.83 o 
  -3   5  19       19.28       14.57      6.00 o 
 -11   0  20      353.01      412.71     16.62 o 
 -10   0  20       31.40       32.80      6.29 o 
  -9   0  20       12.55        9.41      4.74 o 
  -8   0  20       33.33       46.99      6.95 o 
  -7   0  20        2.14       -0.72      4.03 o 
  -6   0  20     1147.81     1212.26     29.83 o 
  -5   0  20      209.91      237.71     13.72 o 
  -4   0  20       80.17       96.65      9.10 o 
  -3   0  20        0.03        6.02      5.17 o 
  -2   0  20       16.69       12.99      6.93 o 
  -1   0  20       49.10       36.37     21.73 o 
 -11   1  20       67.13       69.72      5.89 o 
 -10   1  20      415.31      436.20     11.87 o 
  -9   1  20       21.57       20.94      3.75 o 
  -8   1  20       82.51       93.61      8.03 o 
  -7   1  20       35.93       32.94      5.59 o 
  -6   1  20      136.17      163.06      8.05 o 
  -5   1  20      319.82      306.82     11.04 o 
  -4   1  20      112.07      119.87      7.70 o 
  -3   1  20       68.09       76.30      7.14 o 
  -2   1  20       98.96      107.13     14.41 o 
  -1   1  20       98.28       79.68     16.32 o 
 -10   2  20       10.28       10.84      4.20 o 
  -9   2  20       11.13        8.24      4.55 o 
  -8   2  20      116.03      152.69     11.36 o 
  -7   2  20       50.30       54.66     11.43 o 
  -6   2  20       64.15       69.86      7.83 o 
  -5   2  20        1.17       -4.00      3.06 o 
  -4   2  20      221.95      233.68     11.68 o 
  -3   2  20       33.81       47.37      7.11 o 
  -2   2  20       12.00       14.32      4.58 o 
 -10   3  20       43.35       35.80     11.00 o 
  -9   3  20       28.13       25.75     15.06 o 
  -8   3  20       83.85       91.07     17.72 o 
  -7   3  20       56.55       44.30      6.62 o 
  -6   3  20       39.55       43.61      7.41 o 
  -5   3  20       33.46       23.50      5.71 o 
  -4   3  20        8.75        6.87      4.50 o 
  -3   3  20        3.21        6.55      5.30 o 
  -2   3  20      117.24      100.45     14.80 o 
  -8   4  20       77.81       86.52     11.34 o 
  -7   4  20       46.15       56.09      8.39 o 
  -6   4  20        8.21        2.82      4.65 o 
  -5   4  20        9.62        8.96      5.47 o 
  -4   4  20       78.41       81.28     18.74 o 
  -9   1  21       11.19       15.63      4.49 o 
  -8   1  21       16.63       12.86      3.97 o 
  -7   1  21       10.09        7.98      3.76 o 
  -6   1  21      114.45      113.52      8.78 o 
  -5   1  21       35.58       47.31     13.19 o 
  -4   1  21      123.31      137.76     11.02 o 
  -8   2  21      362.21      356.90     18.56 o 
  -7   2  21      284.90      344.94     23.38 o 
  -6   2  21        8.00        2.31      5.38 o 
  -5   2  21      201.50      207.06     33.06 o 
                                                 
